# Supplementary material for: Metabolic Turnover of Synaptic Proteins: Kinetics, Interdependencies and Implications for Synaptic Maintenance
Source: PLoS One. 2013 May 2;8(5):e63191. doi: 10.1371/journal.pone.0063191 (PMC3642143; doi:10.1371/journal.pone.0063191)
Supplement: Table S1 — List of 2,802 proteins for which satisfactory metabolic half-life estimates were obtained. List was sorted according to half-life estimate value (color coded). Only proteins for which SILAC data was obtained for all 4 time points, and for which fits to single exponentials were acceptable are included in this list. As the data was pooled from multiple experiments data consolidation was necessary. “GI” signifies the protein ID used for such consolidation. “Protein Group (MaxQuant)” signifies the protein groups generated by MaxQuant for MS/MS based protein identifications. “Fraction of heavy AA” is the fractional incorporation of heavy AA at a particular time point (H/(H+L)). “τ” is the time constant of a single exponential function fit to heavy AA incorporation (in days). “t½” is the estimated half-life (in days) derived from τ. “SSE” is the sum of square errors for the fits to single exponentials. Maximal accepted SSE value was 0.1. (XLSX) [file pone.0063191.s012.xlsx]

## Sheet: Table 1
Gene Symbol	GI	Protein Group (MaxQuant)	Fraction of heavy AA				τ (days)	t1/2 (days)	SSE
			0d	1d	3d	7d
Scd4	293344754	>gi|293344754|ref|XP_001057317.2| PREDICTED: rCG57444-like [Rattus norvegicus]_x0001_gi|293356562|ref|XP_574671.3| PREDICTED: rCG57444-like [Rattus norvegicus]_x0001_gi|149040244|gb|EDL94282.1| rCG57444 [Rattus norvegicus];>gi|13929208|ref|NP_114029.1| acyl-CoA desaturase 2 [Rattus norvegicus]_x0001_gi|7229071|dbj|BAA92436.1| stearoyl-CoA desaturase 2 [Rattus norvegicus]_x0001_gi|149040241|gb|EDL…	0.0540973	0.961856	0.901839	0.947145	0.307264	0.212979	0.0153446
Scd	13929208	>gi|13929208|ref|NP_114029.1| acyl-CoA desaturase 2 [Rattus norvegicus]_x0001_gi|7229071|dbj|BAA92436.1| stearoyl-CoA desaturase 2 [Rattus norvegicus]_x0001_gi|149040241|gb|EDL94279.1| rCG57510, isoform CRA_b [Rattus norvegicus];>gi|55976172|sp|Q6P7B9.1|ACOD2_RAT RecName: Full=Acyl-CoA desaturase 2; AltName: Full=Delta(9)-desaturase 2; Short=Delta-9 desaturase 2; AltName: Full=Fatty acid desatura…	0.0241904	0.942847	0.904028	0.930161	0.351487	0.243632	0.0146366
Csf1r	71361659	>gi|71361659|ref|NP_001025072.1| macrophage colony-stimulating factor 1 receptor [Rattus norvegicus];>gi|149064385|gb|EDM14588.1| colony stimulating factor 1 receptor [Rattus norvegicus];>gi|77567653|gb|AAI07476.1| Csf1r protein [Rattus norvegicus]	0.248826	0.94223	0.895211	0.935926	0.353024	0.244697	0.0769591
Sez6l2	157820407	>gi|157820407|ref|NP_001101020.1| seizure 6-like protein 2 [Rattus norvegicus]_x0001_gi|149067784|gb|EDM17336.1| rCG40132, isoform CRA_a [Rattus norvegicus]_x0001_gi|149067785|gb|EDM17337.1| rCG40132, isoform CRA_a [Rattus norvegicus]	0.0728448	0.894497	0.861457	0.954015	0.454217	0.314839	0.0262681
Kdm5b	157821015	>gi|157821015|ref|NP_001100647.1| lysine (K)-specific demethylase 5B [Rattus norvegicus]_x0001_gi|149058564|gb|EDM09721.1| similar to PLU1 (predicted) [Rattus norvegicus]	0.101718	0.850751	0.929143	0.889093	0.534533	0.37051	0.0271856
RT1-EC2	1483574	>gi|1483574|emb|CAA68093.1| RT1.A1(f) [Rattus norvegicus];>gi|9755497|gb|AAC53397.2| MHC class Ia protein [Rattus norvegicus];>gi|205445|gb|AAA41613.1| MHC RT21 protein [Rattus norvegicus];>gi|57012418|ref|NP_001008834.1| RT1 class I, locus CE11 [Rattus norvegicus]_x0001_gi|46237637|emb|CAE84014.1| RT1 class I, CE11 [Rattus norvegicus];>gi|57012400|ref|NP_001008845.1| RT1 class I, locus CE7 [Ratt…	0.038223	0.842183	0.886772	0.868441	0.558767	0.387308	0.0306395
Nisch	293342322	>gi|293342322|ref|XP_001058760.2| PREDICTED: nischarin isoform 2 [Rattus norvegicus]_x0001_gi|293354083|ref|XP_001057307.2| PREDICTED: nischarin isoform 1 [Rattus norvegicus];>gi|109503020|ref|XP_240330.4| PREDICTED: nischarin isoform 2 [Rattus norvegicus]_x0001_gi|109503762|ref|XP_001058707.1| PREDICTED: nischarin isoform 1 [Rattus norvegicus]_x0001_gi|205829312|sp|Q4G017.2|NISCH_RAT RecName: Fu…	0.0772311	0.820911	0.895681	0.895332	0.601631	0.417019	0.0265355
Kif1a	293349950	>gi|293349950|ref|XP_002727296.1| PREDICTED: kinesin family member 1A isoform 3 [Rattus norvegicus];>gi|109487519|ref|XP_001070204.1| PREDICTED: kinesin family member 1A isoform 2 [Rattus norvegicus]_x0001_gi|149037532|gb|EDL91963.1| kinesin family member 1A [Rattus norvegicus];>gi|293349952|ref|XP_001070053.2| PREDICTED: kinesin family member 1A isoform 1 [Rattus norvegicus];>gi|293361814|ref|XP…	0.068642	0.81565	0.906849	0.90821	0.610022	0.422835	0.0205985
Ednrb	8393333	>gi|8393333|ref|NP_059029.1| endothelin B receptor precursor [Rattus norvegicus]_x0001_gi|399460|sp|P21451.2|EDNRB_RAT RecName: Full=Endothelin B receptor; Short=ET-B; Short=ET-BR; AltName: Full=Endothelin receptor non-selective type; Flags: Precursor_x0001_gi|2144084|pir||I57950 nonselective-type endothelin receptor - rat_x0001_gi|247601|gb|AAB21847.1| endothelin receptor ETB, ETR ETB [rats, lun…	0.0654806	0.814627	0.891218	0.818043	0.616072	0.427028	0.0477557
C3	158138561	>gi|158138561|ref|NP_058690.2| complement C3 [Rattus norvegicus]_x0001_gi|149028133|gb|EDL83571.1| rCG45082 [Rattus norvegicus];>gi|116597|sp|P01026.3|CO3_RAT RecName: Full=Complement C3; Contains: RecName: Full=Complement C3 beta chain; Contains: RecName: Full=Complement C3 alpha chain; AltName: Full=ENCF-1; AltName: Full=Neutrophil chemotactic factor-1; Contains: RecName: Full=Neutrophil chemot…	0.0327879	0.814997	0.868898	0.892305	0.621045	0.430476	0.0280494
Pcm1	149021368	>gi|149021368|gb|EDL78831.1| pericentriolar material 1, isoform CRA_a [Rattus norvegicus];>gi|274327000|ref|NP_112338.1| pericentriolar material 1 [Rattus norvegicus]_x0001_gi|149021369|gb|EDL78832.1| pericentriolar material 1, isoform CRA_b [Rattus norvegicus]	0.167077	0.800353	0.95845	0.96142	0.628614	0.435722	0.0305139
Apc	149017164	>gi|149017164|gb|EDL76215.1| adenomatosis polyposis coli, isoform CRA_c [Rattus norvegicus];>gi|149017161|gb|EDL76212.1| adenomatosis polyposis coli, isoform CRA_a [Rattus norvegicus]_x0001_gi|149017162|gb|EDL76213.1| adenomatosis polyposis coli, isoform CRA_a [Rattus norvegicus]_x0001_gi|149017165|gb|EDL76216.1| adenomatosis polyposis coli, isoform CRA_a [Rattus norvegicus]_x0001_gi|149017166|gb…	0.101627	0.784024	0.848236	0.950399	0.700724	0.485705	0.0323882
C3	116597	>gi|116597|sp|P01026.3|CO3_RAT RecName: Full=Complement C3; Contains: RecName: Full=Complement C3 beta chain; Contains: RecName: Full=Complement C3 alpha chain; AltName: Full=ENCF-1; AltName: Full=Neutrophil chemotactic factor-1; Contains: RecName: Full=Neutrophil chemotactic factor-2; AltName: Full=ENCF-2; Contains: RecName: Full=C3a anaphylatoxin; Contains: RecName: Full=Complement C3b alpha' c…	0	0.765904	0.816173	0.86442	0.765011	0.530265	0.0465858
Sparc	600381	>gi|600381|dbj|BAA06029.1| osteonectin [Rattus norvegicus]_x0001_gi|1585497|prf||2201311A osteonectin;>gi|6981574|ref|NP_036788.1| SPARC precursor [Rattus norvegicus]_x0001_gi|146345514|sp|P16975.4|SPRC_RAT RecName: Full=SPARC; AltName: Full=Basement-membrane protein 40; Short=BM-40; AltName: Full=Osteonectin; Short=ON; AltName: Full=Secreted protein acidic and rich in cysteine; Flags: Precursor_…	0.0746682	0.721418	0.83636	0.866558	0.877412	0.608176	0.0421333
C1qa	56606082	>gi|56606082|ref|NP_001008515.1| complement C1q subcomponent subunit A precursor [Rattus norvegicus]_x0001_gi|62906846|sp|P31720.2|C1QA_RAT RecName: Full=Complement C1q subcomponent subunit A; Flags: Precursor_x0001_gi|55824745|gb|AAH86605.1| Complement component 1, q subcomponent, alpha polypeptide [Rattus norvegicus]_x0001_gi|149024330|gb|EDL80827.1| complement component 1, q subcomponent, alph…	0.051158	0.720305	0.785795	0.874729	0.933628	0.647141	0.0524019
Atrn	13786196	>gi|13786196|ref|NP_112641.1| attractin precursor [Rattus norvegicus]_x0001_gi|59797484|sp|Q99X86.1|ATRN_RAT RecName: Full=Attractin; AltName: Full=Protein zitter; Flags: Precursor_x0001_gi|12275308|dbj|BAB21017.1| attractin [Rattus norvegicus]_x0001_gi|12275390|dbj|BAB21058.1| membrane attractin [Rattus norvegicus]_x0001_gi|149023320|gb|EDL80214.1| attractin, isoform CRA_b [Rattus norvegicus]_x0…	0.142139	0.679334	0.90189	0.831443	0.934612	0.647824	0.0522617
Csnk1a1	1679790	>gi|1679790|gb|AAB19228.1| casein kinase I alpha L [Rattus norvegicus];>gi|149064402|gb|EDM14605.1| casein kinase 1, alpha 1, isoform CRA_a [Rattus norvegicus];>gi|68303572|ref|NP_001883.4| casein kinase I isoform alpha isoform 2 [Homo sapiens]_x0001_gi|73953687|ref|XP_536470.2| PREDICTED: casein kinase I isoform alpha isoform 1 [Canis lupus familiaris]_x0001_gi|109079298|ref|XP_001106969.1| PRED…	0.035287	0.709244	0.801463	0.826982	0.953634	0.661009	0.0586987
Fcrls	157819017	>gi|157819017|ref|NP_001101172.1| Fc receptor-like S, scavenger receptor [Rattus norvegicus]_x0001_gi|149048211|gb|EDM00787.1| macrophage scavenger receptor 2 (predicted) [Rattus norvegicus]	0.112889	0.722269	0.756966	0.900669	0.962997	0.667499	0.06776
Plod1	149024588	>gi|149024588|gb|EDL81085.1| procollagen-lysine, 2-oxoglutarate 5-dioxygenase 1 [Rattus norvegicus];>gi|16758678|ref|NP_446279.1| procollagen-lysine,2-oxoglutarate 5-dioxygenase 1 precursor [Rattus norvegicus]_x0001_gi|6093729|sp|Q63321.1|PLOD1_RAT RecName: Full=Procollagen-lysine,2-oxoglutarate 5-dioxygenase 1; AltName: Full=Lysyl hydroxylase 1; Short=LH1; Flags: Precursor_x0001_gi|409059|gb|AAA…	0.0470739	0.678395	0.857903	0.948025	0.97751	0.677558	0.0154194
	149047994	>gi|149047994|gb|EDM00570.1| similar to expressed sequence C77668 (predicted) [Rattus norvegicus];>gi|62643818|ref|XP_342289.2| PREDICTED: integrator complex subunit 3 [Rattus norvegicus]_x0001_gi|109466964|ref|XP_001075102.1| PREDICTED: integrator complex subunit 3-like isoform 2 [Rattus norvegicus]	0.0547118	0.6302	0.97755	0.872091	0.984102	0.682128	0.0198317
Pcdhgc3	71143096	>gi|71143096|ref|NP_446395.1| protocadherin gamma-C3 [Rattus norvegicus]_x0001_gi|50512429|gb|AAT77609.1| protocadherin gamma c3 [Rattus norvegicus]_x0001_gi|149017348|gb|EDL76399.1| rCG49295, isoform CRA_ai [Rattus norvegicus];>gi|149017349|gb|EDL76400.1| rCG49295, isoform CRA_aj [Rattus norvegicus];>gi|256220048|ref|NP_001157760.1| protocadherin gamma c5 [Rattus norvegicus]_x0001_gi|239919014|g…	0.0674664	0.665213	0.887649	0.876358	0.985135	0.682843	0.0245924
Tspan3	53850622	>gi|53850622|ref|NP_001005547.1| tetraspanin-3 [Rattus norvegicus]_x0001_gi|51858761|gb|AAH82102.1| Tetraspanin 3 [Rattus norvegicus]_x0001_gi|149041738|gb|EDL95579.1| tetraspanin 3, isoform CRA_a [Rattus norvegicus];>gi|149041739|gb|EDL95580.1| tetraspanin 3, isoform CRA_b [Rattus norvegicus]	0.0503994	0.70411	0.793371	0.752137	0.986104	0.683515	0.093285
C1qb	149024327	>gi|149024327|gb|EDL80824.1| complement component 1, q subcomponent, beta polypeptide, isoform CRA_b [Rattus norvegicus];>gi|9506433|ref|NP_062135.1| complement C1q subcomponent subunit B precursor [Rattus norvegicus]_x0001_gi|1168715|sp|P31721.2|C1QB_RAT RecName: Full=Complement C1q subcomponent subunit B; Flags: Precursor_x0001_gi|510192|emb|CAA50440.1| complement protein C1q beta chain precurs…	0.140442	0.694843	0.79896	0.867074	1.00301	0.695233	0.063962
Gpam	149040413	>gi|149040413|gb|EDL94451.1| glycerol-3-phosphate acyltransferase, mitochondrial, isoform CRA_a [Rattus norvegicus]_x0001_gi|149040414|gb|EDL94452.1| glycerol-3-phosphate acyltransferase, mitochondrial, isoform CRA_a [Rattus norvegicus]_x0001_gi|149040415|gb|EDL94453.1| glycerol-3-phosphate acyltransferase, mitochondrial, isoform CRA_a [Rattus norvegicus]_x0001_gi|149040416|gb|EDL94454.1| glycero…	0.210521	0.67055	0.854568	0.914288	1.00526	0.696792	0.0621311
Cyp51	6978751	>gi|6978751|ref|NP_037073.1| lanosterol 14-alpha demethylase [Rattus norvegicus]_x0001_gi|2493384|sp|Q64654.1|CP51A_RAT RecName: Full=Lanosterol 14-alpha demethylase; Short=LDM; AltName: Full=CYPLI; AltName: Full=Cytochrome P450 51A1; AltName: Full=Cytochrome P450-14DM; Short=Cytochrome P45014DM; AltName: Full=Cytochrome P450LI; AltName: Full=Sterol 14-alpha demethylase_x0001_gi|870754|dbj|BAA095…	0.0431156	0.65926	0.871803	0.938598	1.01562	0.703975	0.012369
Efr3a	194474054	>gi|194474054|ref|NP_001124036.1| protein EFR3 homolog A [Rattus norvegicus]_x0001_gi|149066294|gb|EDM16167.1| similar to RIKEN cDNA C920006C10 (predicted) [Rattus norvegicus]	0.0753911	0.667854	0.840505	0.809119	1.03752	0.719153	0.0549175
Ntrk2	6981294	>gi|6981294|ref|NP_036863.1| BDNF/NT-3 growth factors receptor isoform 1 [Rattus norvegicus]_x0001_gi|2497561|sp|Q63604.1|NTRK2_RAT RecName: Full=BDNF/NT-3 growth factors receptor; AltName: Full=GP145-TrkB/GP95-TrkB; Short=Trk-B; AltName: Full=Neurotrophic tyrosine kinase receptor type 2; AltName: Full=TrkB tyrosine kinase; Flags: Precursor_x0001_gi|207474|gb|AAA42279.1| neural receptor protein-t…	0.0498153	0.640148	0.893879	0.906355	1.04424	0.723811	0.0140551
Pld3	58865906	>gi|58865906|ref|NP_001012167.1| phospholipase D3 [Rattus norvegicus]_x0001_gi|81882790|sp|Q5FVH2.1|PLD3_RAT RecName: Full=Phospholipase D3; Short=PLD 3; AltName: Full=Choline phosphatase 3; AltName: Full=Phosphatidylcholine-hydrolyzing phospholipase D3_x0001_gi|58476852|gb|AAH89987.1| Phospholipase D family, member 3 [Rattus norvegicus]_x0001_gi|149056517|gb|EDM07948.1| rCG54146 [Rattus norvegic…	0.0920241	0.641552	0.889984	0.867175	1.04749	0.726065	0.029288
Ppp1r10	12621126	>gi|12621126|ref|NP_075240.1| serine/threonine-protein phosphatase 1 regulatory subunit 10 [Rattus norvegicus]_x0001_gi|61214571|sp|O55000.1|PP1RA_RAT RecName: Full=Serine/threonine-protein phosphatase 1 regulatory subunit 10; AltName: Full=MHC class I region proline-rich protein CAT53; AltName: Full=Phosphatase 1 nuclear targeting subunit; Short=Protein PNUTS_x0001_gi|2773341|gb|AAB96775.1| puta…	0.0207718	0.662356	0.836687	0.882222	1.05543	0.731571	0.027533
Ddr1	2497563	>gi|2497563|sp|Q63474.1|DDR1_RAT RecName: Full=Epithelial discoidin domain-containing receptor 1; Short=Epithelial discoidin domain receptor 1; AltName: Full=CD167 antigen-like family member A; AltName: Full=Cell adhesion kinase; AltName: Full=Discoidin receptor tyrosine kinase; AltName: Full=Protein-tyrosine kinase 3; AltName: Full=Tyrosine kinase DDR; AltName: Full=Tyrosine-protein kinase CAK; …	0.0703349	0.630283	0.887861	0.925792	1.07721	0.746665	0.0134237
Csnk1a1	149064402	>gi|149064402|gb|EDM14605.1| casein kinase 1, alpha 1, isoform CRA_a [Rattus norvegicus];>gi|68303572|ref|NP_001883.4| casein kinase I isoform alpha isoform 2 [Homo sapiens]_x0001_gi|73953687|ref|XP_536470.2| PREDICTED: casein kinase I isoform alpha isoform 1 [Canis lupus familiaris]_x0001_gi|109079298|ref|XP_001106969.1| PREDICTED: casein kinase I isoform alpha isoform 9 [Macaca mulatta]_x0001_g…	0.0357478	0.652247	0.839508	0.783801	1.09161	0.756646	0.0593545
Nedd4	158186672	>gi|158186672|ref|NP_037118.1| E3 ubiquitin-protein ligase NEDD4 [Rattus norvegicus]_x0001_gi|149028788|gb|EDL84129.1| neural precursor cell expressed, developmentally down-regulated gene 4A, isoform CRA_d [Rattus norvegicus];>gi|32469607|sp|Q62940.1|NEDD4_RAT RecName: Full=E3 ubiquitin-protein ligase NEDD4_x0001_gi|1293647|gb|AAB48949.1| Nedd4 [Rattus norvegicus];>gi|149028787|gb|EDL84128.1| neu…	0.0660614	0.657203	0.806199	0.881797	1.11939	0.775902	0.0379909
Chl1	109474014	>gi|109474014|ref|XP_001077843.1| PREDICTED: cell adhesion molecule with homology to L1CAM [Rattus norvegicus];>gi|149036843|gb|EDL91461.1| rCG56047 [Rattus norvegicus]	0.118232	0.677256	0.760231	0.819816	1.13981	0.790058	0.0825189
Abhd4	157819991	>gi|157819991|ref|NP_001102336.1| abhydrolase domain-containing protein 4 [Rattus norvegicus]_x0001_gi|149063879|gb|EDM14149.1| abhydrolase domain containing 4 (predicted) [Rattus norvegicus]	0.164716	0.608351	0.879439	0.908021	1.15179	0.798361	0.0381361
Sult4a1	13928882	>gi|13928882|ref|NP_113829.1| sulfotransferase 4A1 [Rattus norvegicus]_x0001_gi|34328449|ref|NP_038901.3| sulfotransferase 4A1 [Mus musculus]_x0001_gi|51703303|sp|P63047.1|ST4A1_RAT RecName: Full=Sulfotransferase 4A1; Short=ST4A1; AltName: Full=Brain sulfotransferase-like protein; Short=rBR-STL; AltName: Full=Nervous system sulfotransferase; Short=NST_x0001_gi|51703310|sp|P63046.1|ST4A1_MOUSE Rec…	0.106226	0.608954	0.868898	0.969199	1.1592	0.803498	0.0161801
Herc2	157821067	>gi|157821067|ref|NP_001100990.1| probable E3 ubiquitin-protein ligase HERC2 [Rattus norvegicus]_x0001_gi|149031474|gb|EDL86454.1| hect (homologous to the E6-AP (UBE3A) carboxyl terminus) domain and RCC1 (CHC1)-like domain (RLD) 2 (predicted) [Rattus norvegicus]	0.104146	0.618392	0.838167	0.916099	1.18719	0.822894	0.0265557
Fads2	13786182	>gi|13786182|ref|NP_112634.1| fatty acid desaturase 2 [Rattus norvegicus]_x0001_gi|81917947|sp|Q9Z122.1|FADS2_RAT RecName: Full=Fatty acid desaturase 2; AltName: Full=Delta(6) fatty acid desaturase; Short=D6D; Short=Delta(6) desaturase; Short=Delta-6 desaturase_x0001_gi|4514722|dbj|BAA75496.1| delta-6 fatty acid desaturase [Rattus norvegicus]_x0001_gi|51858588|gb|AAH81776.1| Fatty acid desaturase…	0.0918879	0.598606	0.873321	0.900597	1.1901	0.824915	0.0208318
Adnp	83267872	>gi|83267872|ref|NP_073172.2| activity-dependent neuroprotector homeobox protein [Rattus norvegicus]_x0001_gi|149042803|gb|EDL96377.1| rCG32280, isoform CRA_i [Rattus norvegicus];>gi|24636243|sp|Q9XKL8.1|ADNP_RAT RecName: Full=Activity-dependent neuroprotector homeobox protein; AltName: Full=Activity-dependent neuroprotective protein_x0001_gi|7211775|gb|AAF40431.1| activity-dependent neuroprotect…	0.151752	0.569084	0.907352	0.956439	1.21098	0.839386	0.0247909
Ddx5	56090441	>gi|56090441|ref|NP_001007614.1| probable ATP-dependent RNA helicase DDX5 [Rattus norvegicus]_x0001_gi|354479420|ref|XP_003501908.1| PREDICTED: probable ATP-dependent RNA helicase DDX5 [Cricetulus griseus]_x0001_gi|50927691|gb|AAH79036.1| DEAD (Asp-Glu-Ala-Asp) box polypeptide 5 [Rattus norvegicus]_x0001_gi|149054596|gb|EDM06413.1| ddx5 gene, isoform CRA_b [Rattus norvegicus]_x0001_gi|149054597|g…	0.0591297	0.584989	0.874113	0.889092	1.22995	0.852537	0.0173655
Adar	13591904	>gi|13591904|ref|NP_112268.1| double-stranded RNA-specific adenosine deaminase [Rattus norvegicus]_x0001_gi|1706533|sp|P55266.1|DSRAD_RAT RecName: Full=Double-stranded RNA-specific adenosine deaminase; Short=DRADA_x0001_gi|755817|gb|AAA65039.1| double-stranded RNA-specific adenosine deaminase [Rattus norvegicus];>gi|149048041|gb|EDM00617.1| adenosine deaminase, RNA-specific, isoform CRA_b [Rattus…	0.0945747	0.539542	0.94551	0.935936	1.23204	0.853988	0.0139868
LOC682469	109507127	>gi|109507127|ref|XP_001061636.1| PREDICTED: jumonji domain containing 1A-like [Rattus norvegicus]_x0001_gi|149017194|gb|EDL76245.1| rCG49501 [Rattus norvegicus]	0.0236252	0.547963	0.91664	0.922834	1.25646	0.87091	0.0060126
	45478106	>gi|45478106|gb|AAS66224.1| LRRG00133 [Rattus norvegicus];>gi|149017261|gb|EDL76312.1| rCG49527, isoform CRA_a [Rattus norvegicus];>gi|53850606|ref|NP_001005537.1| protein Red [Rattus norvegicus]_x0001_gi|81884218|sp|Q66HG8.1|RED_RAT RecName: Full=Protein Red; AltName: Full=Cytokine IK; AltName: Full=IK factor_x0001_gi|51858635|gb|AAH81870.1| IK cytokine [Rattus norvegicus];>gi|149017262|gb|EDL76…	0.0979645	0.611555	0.803134	0.850069	1.29167	0.895317	0.0458133
Cd68	72255507	>gi|72255507|ref|NP_001026808.1| macrosialin [Rattus norvegicus]_x0001_gi|71051783|gb|AAH98931.1| Cd68 molecule [Rattus norvegicus];>gi|149053065|gb|EDM04882.1| rCG32597 [Rattus norvegicus]	0.010738	0.593065	0.826994	0.865199	1.29956	0.900784	0.0256605
Ghitm	54400718	>gi|54400718|ref|NP_001005908.1| growth hormone-inducible transmembrane protein [Rattus norvegicus]_x0001_gi|81883733|sp|Q5XIA8.1|GHITM_RAT RecName: Full=Growth hormone-inducible transmembrane protein; AltName: Full=Mitochondrial morphology and cristae structure 1; Short=MICS1; Flags: Precursor_x0001_gi|53733962|gb|AAH83778.1| Growth hormone inducible transmembrane protein [Rattus norvegicus]_x00…	0.0738649	0.58832	0.829166	0.884404	1.30618	0.905378	0.0255372
Ankrd17	157819499	>gi|157819499|ref|NP_001099469.1| ankyrin repeat domain-containing protein 17 [Rattus norvegicus]_x0001_gi|149033751|gb|EDL88547.1| similar to ankyrin repeat domain protein 17 isoform b (predicted), isoform CRA_a [Rattus norvegicus];>gi|149033752|gb|EDL88548.1| similar to ankyrin repeat domain protein 17 isoform b (predicted), isoform CRA_b [Rattus norvegicus];>gi|293354890|ref|XP_001054207.2| PR…	0.154161	0.564359	0.852589	0.873837	1.33542	0.92564	0.0414995
	149063118	>gi|149063118|gb|EDM13441.1| rCG21247, isoform CRA_c [Rattus norvegicus];>gi|205831549|sp|Q5U2Y1.2|GTF2I_RAT RecName: Full=General transcription factor II-I; Short=GTFII-I; Short=TFII-I_x0001_gi|28173046|gb|AAO32678.1| general transcription factor II I [Rattus norvegicus]_x0001_gi|28173048|gb|AAO32679.1| general transcription factor II I [Rattus norvegicus]_x0001_gi|149063115|gb|EDM13438.1| rCG21…	0.0766216	0.578926	0.823956	0.909775	1.34156	0.929895	0.0207079
Emr1	56090594	>gi|56090594|ref|NP_001007558.1| EGF-like module-containing mucin-like hormone receptor-like 1 precursor [Rattus norvegicus]_x0001_gi|81862771|sp|Q5Y4N8.1|EMR1_RAT RecName: Full=EGF-like module-containing mucin-like hormone receptor-like 1; AltName: Full=EGF-like module receptor 1; AltName: Full=EMR1 hormone receptor; Flags: Precursor_x0001_gi|53854265|gb|AAU95564.1| EMR1 [Rattus norvegicus]_x000…	0.0863064	0.591373	0.808789	0.880423	1.34179	0.930061	0.0319404
Ncf1	149063121	>gi|149063121|gb|EDM13444.1| neutrophil cytosolic factor 1 [Rattus norvegicus];>gi|40254742|ref|NP_446186.2| neutrophil cytosol factor 1 [Rattus norvegicus]_x0001_gi|28173052|gb|AAO32681.1| neutrophil cytosolic factor 1 [Rattus norvegicus]_x0001_gi|38511554|gb|AAH61810.1| Neutrophil cytosolic factor 1 [Rattus norvegicus];>gi|13641314|gb|AAK31797.1| p47 phox [Rattus norvegicus]_x0001_gi|28173050|g…	0.0289335	0.590041	0.811246	0.82751	1.35547	0.939543	0.0396115
Pcna	11693142	>gi|11693142|ref|NP_071776.1| proliferating cell nuclear antigen [Rattus norvegicus]_x0001_gi|129698|sp|P04961.1|PCNA_RAT RecName: Full=Proliferating cell nuclear antigen; Short=PCNA; AltName: Full=Cyclin_x0001_gi|56862|emb|CAA68261.1| unnamed protein product [Rattus norvegicus]_x0001_gi|38014559|gb|AAH60570.1| Proliferating cell nuclear antigen [Rattus norvegicus]_x0001_gi|149023365|gb|EDL80259.…	0.0732345	0.566729	0.837025	0.86237	1.36475	0.945973	0.027651
	149036421	>gi|149036421|gb|EDL91039.1| rCG56483, isoform CRA_a [Rattus norvegicus];>gi|149036422|gb|EDL91040.1| rCG56483, isoform CRA_b [Rattus norvegicus];>gi|19705457|ref|NP_599178.1| S-adenosylmethionine synthase isoform type-2 [Rattus norvegicus]_x0001_gi|127043|sp|P18298.1|METK2_RAT RecName: Full=S-adenosylmethionine synthase isoform type-2; Short=AdoMet synthase 2; AltName: Full=Methionine adenosyltr…	0.0615345	0.579497	0.811906	0.91508	1.36499	0.946136	0.0195811
Hectd1	293359900	>gi|293359900|ref|XP_343061.4| PREDICTED: HECT domain containing 1 [Rattus norvegicus];>gi|293348058|ref|XP_001078686.2| PREDICTED: mKIAA1131 protein-like [Rattus norvegicus]	0.0851636	0.568848	0.81178	0.894011	1.40687	0.975166	0.0255362
Rab6b	157817539	>gi|157817539|ref|NP_001102245.1| ras-related protein Rab-6B [Rattus norvegicus]_x0001_gi|194221614|ref|XP_001496020.2| PREDICTED: ras-related protein Rab-6B-like [Equus caballus]_x0001_gi|345789199|ref|XP_853481.2| PREDICTED: ras-related protein Rab-6B [Canis lupus familiaris]_x0001_gi|149018752|gb|EDL77393.1| RAB6B, member RAS oncogene family (predicted) [Rattus norvegicus]	0.0440623	0.593478	0.779844	0.874139	1.40849	0.97629	0.0335942
Fdft1	9506591	>gi|9506591|ref|NP_062111.1| squalene synthase [Rattus norvegicus]_x0001_gi|399484|sp|Q02769.1|FDFT_RAT RecName: Full=Squalene synthase; Short=SQS; Short=SS; AltName: Full=FPP:FPP farnesyltransferase; AltName: Full=Farnesyl-diphosphate farnesyltransferase_x0001_gi|207071|gb|AAA42179.1| squalene synthetase [Rattus norvegicus]_x0001_gi|51858605|gb|AAH81810.1| Farnesyl diphosphate farnesyl transfera…	0.0849203	0.502107	0.891523	0.86098	1.44223	0.999675	0.0247044
Fcgr3a	134290448	>gi|134290448|gb|ABO70343.1| Fc fragment of IgG intermediate affinity IV receptor [Rattus norvegicus]_x0001_gi|149058075|gb|EDM09232.1| Fc fragment of IgG, low affinity IIIa, receptor [Rattus norvegicus]_x0001_gi|187469263|gb|AAI66877.1| Fc fragment of IgG, low affinity IIIa, receptor [Rattus norvegicus];>gi|46485398|ref|NP_997486.1| Fc fragment of IgG, low affinity IIIa, receptor [Rattus norvegi…	0.0289278	0.521074	0.859719	0.901241	1.44355	1.00059	0.00978569
Clptm1	157819501	>gi|157819501|ref|NP_001099702.1| cleft lip and palate associated transmembrane protein 1 [Rattus norvegicus]_x0001_gi|149056744|gb|EDM08175.1| cleft lip and palate associated transmembrane protein 1 (predicted) [Rattus norvegicus]_x0001_gi|187469598|gb|AAI66760.1| Cleft lip and palate associated transmembrane protein 1 [Rattus norvegicus]	0.0787049	0.511001	0.865927	0.922449	1.45246	1.00677	0.0112533
Fkbp8	81295379	>gi|81295379|ref|NP_001032257.1| peptidyl-prolyl cis-trans isomerase FKBP8 [Rattus norvegicus]_x0001_gi|123782998|sp|Q3B7U9.1|FKBP8_RAT RecName: Full=Peptidyl-prolyl cis-trans isomerase FKBP8; Short=PPIase FKBP8; AltName: Full=FK506-binding protein 8; Short=FKBP-8; AltName: Full=Rotamase_x0001_gi|77567613|gb|AAI07455.1| FK506 binding protein 8, 38kDa [Rattus norvegicus];>gi|149036038|gb|EDL90704.…	0.169692	0.492568	0.883493	0.878637	1.4813	1.02676	0.0416925
Lgmn	22001735	>gi|22001735|sp|Q9R0X8.1|LGMN_RAT RecName: Full=Legumain; AltName: Full=Asparaginyl endopeptidase; AltName: Full=Protease, cysteine 1; Flags: Precursor_x0001_gi|6002457|dbj|BAA84750.1| legumain [Rattus norvegicus];>gi|31543514|ref|NP_071562.2| legumain precursor [Rattus norvegicus]_x0001_gi|8132353|gb|AAF73260.1|AF154349_1 legumain [Rattus norvegicus];>gi|56388620|gb|AAH87708.1| Legumain [Rattus …	0.0738488	0.532184	0.83002	0.875848	1.48862	1.03183	0.0218917
Celsr2	300798056	>gi|300798056|ref|NP_001178039.1| cadherin EGF LAG seven-pass G-type receptor 2 [Rattus norvegicus]_x0001_gi|109467417|ref|XP_001070611.1| PREDICTED: cadherin, EGF LAG seven-pass G-type receptor 2 (flamingo homolog, Drosophila) [Rattus norvegicus]_x0001_gi|149025694|gb|EDL81937.1| rCG28504 [Rattus norvegicus];>gi|22095545|sp|Q9QYP2.1|CELR2_RAT RecName: Full=Cadherin EGF LAG seven-pass G-type rece…	0.0612136	0.526762	0.824281	0.942055	1.49357	1.03526	0.0093458
Zyg11b	109476879	>gi|109476879|ref|XP_001060075.1| PREDICTED: ZYGote defective: embryonic lethal family member (zyg-11)-like [Rattus norvegicus];>gi|62649394|ref|XP_342879.2| PREDICTED: ZYGote defective: embryonic lethal family member (zyg-11)-like [Rattus norvegicus];>gi|149035726|gb|EDL90407.1| similar to KIAA1730 protein (predicted) [Rattus norvegicus]	0.125946	0.551238	0.795692	0.867092	1.51944	1.0532	0.040027
Dcaf7	58037257	>gi|58037257|ref|NP_082222.1| DDB1- and CUL4-associated factor 7 [Mus musculus]_x0001_gi|84000227|ref|NP_001033214.1| DDB1- and CUL4-associated factor 7 [Bos taurus]_x0001_gi|108936958|ref|NP_005819.3| DDB1- and CUL4-associated factor 7 [Homo sapiens]_x0001_gi|118405186|ref|NP_001072972.1| DDB1- and CUL4-associated factor 7 [Gallus gallus]_x0001_gi|157817648|ref|NP_001100527.1| DDB1- and CUL4-ass…	0.0458434	0.524041	0.824514	0.881616	1.52654	1.05812	0.0169436
LOC100360342	293347880	>gi|293347880|ref|XP_002726765.1| PREDICTED: rCG61559-like [Rattus norvegicus]_x0001_gi|293359775|ref|XP_002729643.1| PREDICTED: rCG61559-like [Rattus norvegicus]_x0001_gi|149050458|gb|EDM02631.1| rCG61559 [Rattus norvegicus]	0.0761131	0.55352	0.789599	0.8582	1.53294	1.06255	0.0333656
Atxn10	25742674	>gi|25742674|ref|NP_579847.1| ataxin-10 [Rattus norvegicus]_x0001_gi|18202870|sp|Q9ER24.1|ATX10_RAT RecName: Full=Ataxin-10; AltName: Full=Neuronal beta-catenin-like protein; AltName: Full=Spinocerebellar ataxia type 10 protein homolog_x0001_gi|11182352|emb|CAC16214.1| neuronal beta-catenin like protein [Rattus norvegicus]_x0001_gi|38303818|gb|AAH62087.1| Ataxin 10 [Rattus norvegicus]_x0001_gi|14…	0.0445755	0.514865	0.827339	0.874535	1.5519	1.07569	0.0174616
Baz1b	300793879	>gi|300793879|ref|NP_001178845.1| tyrosine-protein kinase BAZ1B [Rattus norvegicus]_x0001_gi|109497201|ref|XP_001077467.1| PREDICTED: bromodomain adjacent to zinc finger domain, 1B [Rattus norvegicus]_x0001_gi|149063058|gb|EDM13381.1| bromodomain adjacent to zinc finger domain protein 1B [Rattus norvegicus];>gi|82658454|gb|ABB88408.1| bromodomain adjacent to zinc finger domain protein 1B [Rattus …	0.134807	0.543551	0.795954	0.84812	1.55524	1.07801	0.0462419
	149018526	>gi|149018526|gb|EDL77167.1| rCG25629, isoform CRA_b [Rattus norvegicus];>gi|48040522|ref|NP_001001516.1| ubiquitin carboxyl-terminal hydrolase 19 [Rattus norvegicus]_x0001_gi|81863791|sp|Q6X1Y9.1|UBP19_RAT RecName: Full=Ubiquitin carboxyl-terminal hydrolase 19; AltName: Full=Deubiquitinating enzyme 19; AltName: Full=Ubiquitin thiolesterase 19; AltName: Full=Ubiquitin-specific-processing protease…	0.0117344	0.509034	0.833669	0.866032	1.55782	1.0798	0.0168842
Ddx21	81295381	>gi|81295381|ref|NP_001032278.1| nucleolar RNA helicase 2 [Rattus norvegicus]_x0001_gi|123780397|sp|Q3B8Q1.1|DDX21_RAT RecName: Full=Nucleolar RNA helicase 2; AltName: Full=DEAD box protein 21; AltName: Full=Gu-alpha; AltName: Full=Nucleolar RNA helicase Gu; AltName: Full=Nucleolar RNA helicase II; AltName: Full=RH II/Gu_x0001_gi|77748254|gb|AAI05879.1| DEAD (Asp-Glu-Ala-Asp) box polypeptide 21 […	0.105948	0.518079	0.812333	0.883571	1.57768	1.09357	0.0259992
RGD1309362	67846046	>gi|67846046|ref|NP_001020055.1| uncharacterized protein LOC307415 [Rattus norvegicus]_x0001_gi|66910941|gb|AAH98065.1| Similar to interferon-inducible GTPase [Rattus norvegicus];>gi|149064336|gb|EDM14539.1| rCG46792 [Rattus norvegicus]	0.0769422	0.513827	0.807684	0.929784	1.58082	1.09574	0.0131442
Nucb1	16758210	>gi|16758210|ref|NP_445915.1| nucleobindin-1 precursor [Rattus norvegicus]_x0001_gi|2493471|sp|Q63083.1|NUCB1_RAT RecName: Full=Nucleobindin-1; AltName: Full=Bone 63 kDa calcium-binding protein; AltName: Full=CALNUC; Flags: Precursor_x0001_gi|871525|emb|CAA85285.1| Calcium binding protein [Rattus norvegicus]_x0001_gi|13384171|gb|AAK21297.1| nucleobindin [Rattus norvegicus]_x0001_gi|71682948|gb|AA…	0.0704392	0.515546	0.817306	0.840091	1.595	1.10557	0.030106
Vcam1	57472	>gi|57472|emb|CAA45254.1| Vascular cell adhesion molecule 1 [Rattus norvegicus];>gi|6981700|ref|NP_037021.1| vascular cell adhesion protein 1 precursor [Rattus norvegicus]_x0001_gi|267284|sp|P29534.1|VCAM1_RAT RecName: Full=Vascular cell adhesion protein 1; Short=V-CAM 1; Short=VCAM-1; AltName: CD_antigen=CD106; Flags: Precursor_x0001_gi|207643|gb|AAA42332.1| vascular cell adhesion molecule-1 [Ra…	0.0541061	0.595064	0.724313	0.811947	1.61527	1.11962	0.0656521
Kifap3	149058216	>gi|149058216|gb|EDM09373.1| kinesin-associated protein 3 (predicted), isoform CRA_b [Rattus norvegicus];>gi|157786984|ref|NP_001099434.1| kinesin-associated protein 3 [Rattus norvegicus]_x0001_gi|149058215|gb|EDM09372.1| kinesin-associated protein 3 (predicted), isoform CRA_a [Rattus norvegicus]	0.0468493	0.469721	0.840415	0.887066	1.65133	1.14462	0.012148
Ngef	210031334	>gi|210031334|ref|NP_001129713.1| ephexin-1 [Rattus norvegicus]_x0001_gi|149016396|gb|EDL75642.1| neuronal guanine nucleotide exchange factor (predicted) [Rattus norvegicus];>gi|60688157|gb|AAH91122.1| Ngef protein [Rattus norvegicus];>gi|50927565|gb|AAH78722.1| Ngef protein [Rattus norvegicus]	0.115275	0.486201	0.808862	0.934967	1.65998	1.15061	0.017683
Ptprf	9507013	>gi|9507013|ref|NP_062122.1| receptor-type tyrosine-protein phosphatase F precursor [Rattus norvegicus]_x0001_gi|81918347|sp|Q64604.1|PTPRF_RAT RecName: Full=Receptor-type tyrosine-protein phosphatase F; AltName: Full=Leukocyte common antigen related; Short=LAR; Flags: Precursor_x0001_gi|205133|gb|AAC37655.1| leukocyte common antigen-related phosphatase [Rattus norvegicus];>gi|149035506|gb|EDL901…	0.0868429	0.488834	0.812685	0.897115	1.66358	1.15311	0.0171675
	149059420	>gi|149059420|gb|EDM10427.1| rCG44679, isoform CRA_b [Rattus norvegicus];>gi|8393538|ref|NP_058964.1| hydroxymethylglutaryl-CoA synthase, cytoplasmic [Rattus norvegicus]_x0001_gi|123333|sp|P17425.1|HMCS1_RAT RecName: Full=Hydroxymethylglutaryl-CoA synthase, cytoplasmic; Short=HMG-CoA synthase; AltName: Full=3-hydroxy-3-methylglutaryl coenzyme A synthase_x0001_gi|55947|emb|CAA36852.1| cytosolic 3-…	0.0452059	0.509689	0.796445	0.862541	1.66439	1.15366	0.0219265
Armc9	157820819	>gi|157820819|ref|NP_001103133.1| lisH domain-containing protein ARMC9 [Rattus norvegicus]_x0001_gi|149016327|gb|EDL75573.1| armadillo repeat containing 9 (predicted), isoform CRA_c [Rattus norvegicus];>gi|149016329|gb|EDL75575.1| armadillo repeat containing 9 (predicted), isoform CRA_e [Rattus norvegicus];>gi|134035388|sp|A1A5P5.1|ARMC9_RAT RecName: Full=LisH domain-containing protein ARMC9_x000…	0.0232234	0.480469	0.821627	0.894123	1.6659	1.15472	0.00982702
Snx17	58865530	>gi|58865530|ref|NP_001011981.1| sorting nexin-17 [Rattus norvegicus]_x0001_gi|226506310|ref|NP_001142236.1| uncharacterized protein LOC100274405 [Zea mays]_x0001_gi|81884652|sp|Q6AYS6.1|SNX17_RAT RecName: Full=Sorting nexin-17_x0001_gi|50926143|gb|AAH78931.1| Sorting nexin 17 [Rattus norvegicus]_x0001_gi|149050751|gb|EDM02924.1| rCG62153 [Rattus norvegicus]_x0001_gi|194707754|gb|ACF87961.1| unkn…	0.116877	0.523826	0.797978	0.776572	1.66754	1.15585	0.0637289
Lonp2	147648011	>gi|147648011|sp|Q3MIB4.2|LONP2_RAT RecName: Full=Lon protease homolog 2, peroxisomal; AltName: Full=Lon protease-like protein 2; Short=Lon protease 2; AltName: Full=Peroxisomal Lon protease_x0001_gi|149032633|gb|EDL87503.1| rCG44284, isoform CRA_b [Rattus norvegicus]_x0001_gi|183986513|gb|AAI66411.1| Lonp2 protein [Rattus norvegicus];>gi|109639149|ref|NP_001028861.1| lon protease homolog 2, pero…	0.0369634	0.405752	0.890715	0.942911	1.67395	1.16029	0.0083359
Cpd	6978699	>gi|6978699|ref|NP_036968.1| carboxypeptidase D precursor [Rattus norvegicus]_x0001_gi|62510319|sp|Q9XHW1.2|CBPD_RAT RecName: Full=Carboxypeptidase D; AltName: Full=Metallocarboxypeptidase D; AltName: Full=gp180; Flags: Precursor_x0001_gi|2406563|gb|AAB70456.1| carboxypeptidase D precursor [Rattus norvegicus];>gi|9652339|gb|AAF91481.1| carboxypeptidase D isoform CPD-N [Rattus norvegicus]_x0001_gi…	0.206574	0.514686	0.780262	0.895409	1.67583	1.1616	0.0576901
Mlc1	157823887	>gi|157823887|ref|NP_001101575.1| membrane protein MLC1 [Rattus norvegicus]_x0001_gi|149017523|gb|EDL76527.1| megalencephalic leukoencephalopathy with subcortical cysts 1 homolog (human) (predicted) [Rattus norvegicus];REV__>gi|157823861|ref|NP_001102040.1| interleukin-1 family member 8 [Rattus norvegicus]_x0001_gi|149039449|gb|EDL93669.1| interleukin 1 family, member 8 (predicted) [Rattus norveg…	0.0380346	0.474305	0.825853	0.879174	1.68274	1.16639	0.0132432
Sorcs2	170014691	>gi|170014691|ref|NP_001100695.2| VPS10 domain receptor protein SORCS 2 [Rattus norvegicus];>gi|149047379|gb|EDM00049.1| sortilin-related VPS10 domain containing receptor 2 (predicted) [Rattus norvegicus]	0.0545306	0.527499	0.769464	0.867099	1.6852	1.16809	0.0269354
Abcf3	58865370	>gi|58865370|ref|NP_001011896.1| ATP-binding cassette sub-family F member 3 [Rattus norvegicus]_x0001_gi|81910662|sp|Q66H39.1|ABCF3_RAT RecName: Full=ATP-binding cassette sub-family F member 3_x0001_gi|51859211|gb|AAH82042.1| ATP-binding cassette, sub-family F (GCN20), member 3 [Rattus norvegicus];>gi|149019851|gb|EDL77999.1| rCG36692 [Rattus norvegicus]	0.108534	0.483882	0.810855	0.882196	1.69409	1.17426	0.0239407
Cntnap1	14091742	>gi|14091742|ref|NP_114450.1| contactin-associated protein 1 precursor [Rattus norvegicus]_x0001_gi|17432925|sp|P97846.1|CNTP1_RAT RecName: Full=Contactin-associated protein 1; Short=Caspr; Short=Caspr1; AltName: Full=Neurexin IV; AltName: Full=Neurexin-4; AltName: Full=Paranodin; AltName: Full=p190; Flags: Precursor_x0001_gi|1857710|gb|AAB48482.1| contactin associated protein [Rattus norvegicus]…	0.0401198	0.425623	0.860537	0.922213	1.70641	1.18279	0.00676286
Lamp2	40254785	>gi|40254785|ref|NP_058764.2| lysosome-associated membrane glycoprotein 2 [Rattus norvegicus]_x0001_gi|38303859|gb|AAH61990.1| Lysosomal-associated membrane protein 2 [Rattus norvegicus];>gi|205169|gb|AAA41526.1| lysosomal membrane glycoprotein-type B precursor [Rattus norvegicus];>gi|149060048|gb|EDM10864.1| lysosomal membrane glycoprotein 2, isoform CRA_b [Rattus norvegicus];>gi|149060047|gb|ED…	0.0731999	0.493964	0.797741	0.868772	1.70983	1.18516	0.0219547
A2m	158138551	>gi|158138551|ref|NP_036620.2| alpha-2-macroglobulin precursor [Rattus norvegicus]_x0001_gi|119370261|sp|P06238.2|A2MG_RAT RecName: Full=Alpha-2-macroglobulin; Short=Alpha-2-M; Flags: Precursor_x0001_gi|71051900|gb|AAH98922.1| Alpha-2-macroglobulin [Rattus norvegicus];>gi|202592|gb|AAA40636.1| prealpha-2-macroglobulin [Rattus norvegicus];>gi|149049553|gb|EDM02007.1| alpha-2-macroglobulin, isoform…	0.0429523	0.50124	0.78524	0.864764	1.7277	1.19755	0.0210425
Stat3	6981592	>gi|6981592|ref|NP_036879.1| signal transducer and activator of transcription 3 [Rattus norvegicus]_x0001_gi|1711554|sp|P52631.1|STAT3_RAT RecName: Full=Signal transducer and activator of transcription 3_x0001_gi|1107849|emb|CAA62920.1| Stat3 protein [Rattus norvegicus]_x0001_gi|56268829|gb|AAH87025.1| Signal transducer and activator of transcription 3 [Rattus norvegicus]_x0001_gi|149054252|gb|ED…	0.0631296	0.493976	0.78845	0.868256	1.73976	1.20591	0.0212809
Prnp	6981410	>gi|6981410|ref|NP_036763.1| major prion protein precursor [Rattus norvegicus]_x0001_gi|2507236|sp|P13852.2|PRIO_RAT RecName: Full=Major prion protein; Short=PrP; AltName: CD_antigen=CD230; Flags: Precursor_x0001_gi|1772327|dbj|BAA08790.1| prion protein [Rattus norvegicus]_x0001_gi|4406483|gb|AAD19993.1| prion protein [Rattus norvegicus]_x0001_gi|9653968|gb|AAB30728.2| prion protein [Rattus norve…	0.0414134	0.515553	0.766663	0.854046	1.74834	1.21186	0.027285
LOC100359714	293350062	>gi|293350062|ref|XP_002727335.1| PREDICTED: mKIAA1823 protein-like [Rattus norvegicus]_x0001_gi|293363290|ref|XP_002730341.1| PREDICTED: PHD finger protein 6 [Rattus norvegicus]_x0001_gi|149029222|gb|EDL84495.1| rCG47045, isoform CRA_d [Rattus norvegicus]	0	0.334784	0.94836	0.879399	1.75213	1.21448	0.0370617
Qk	11527388	>gi|11527388|ref|NP_068681.1| protein quaking isoform 3 [Mus musculus]_x0001_gi|45827710|ref|NP_996736.1| protein quaking isoform HQK-7 [Homo sapiens]_x0001_gi|169234856|ref|NP_001108493.1| protein quaking [Rattus norvegicus]_x0001_gi|20378857|gb|AAM21008.1|AF467890_4 QKI isoform 7 [Mus musculus]_x0001_gi|1181698|gb|AAC52491.1| qkI-7 [Mus musculus]_x0001_gi|5832968|gb|AAD53331.1| QKI-7 protein [M…	0.0185084	0.501325	0.745416	0.989268	1.76086	1.22053	0.0103038
Tmx2	56090369	>gi|56090369|ref|NP_001007644.1| thioredoxin-related transmembrane protein 2 precursor [Rattus norvegicus]_x0001_gi|81883793|sp|Q5XIK2.1|TMX2_RAT RecName: Full=Thioredoxin-related transmembrane protein 2; AltName: Full=Thioredoxin domain-containing protein 14; Flags: Precursor_x0001_gi|53733483|gb|AAH83678.1| Thioredoxin-related transmembrane protein 2 [Rattus norvegicus];>gi|149022415|gb|EDL7930…	0.0684079	0.489366	0.780545	0.892291	1.76261	1.22175	0.0171362
Sun2	293360727	>gi|293360727|ref|XP_235483.5| PREDICTED: unc-84 homolog B [Rattus norvegicus]_x0001_gi|149065911|gb|EDM15784.1| similar to SUN2 (predicted), isoform CRA_a [Rattus norvegicus];>gi|293348823|ref|XP_001076724.2| PREDICTED: unc-84 homolog B (C. elegans) [Rattus norvegicus];>gi|149065913|gb|EDM15786.1| similar to SUN2 (predicted), isoform CRA_c [Rattus norvegicus];>gi|149065912|gb|EDM15785.1| similar…	0.190287	0.427095	0.861377	0.819454	1.7664	1.22438	0.0642977
Csde1	149030463	>gi|149030463|gb|EDL85500.1| upstream of NRAS, isoform CRA_b [Rattus norvegicus];>gi|16758924|ref|NP_446458.1| cold shock domain-containing protein E1 [Rattus norvegicus]_x0001_gi|137045|sp|P18395.1|CSDE1_RAT RecName: Full=Cold shock domain-containing protein E1; AltName: Full=Protein UNR_x0001_gi|57455|emb|CAA36549.1| unnamed protein product [Rattus norvegicus];>gi|149030462|gb|EDL85499.1| upstr…	0.13399	0.501431	0.776397	0.84919	1.7698	1.22673	0.0417566
	149029060	>gi|149029060|gb|EDL84354.1| rCG41048, isoform CRA_a [Rattus norvegicus];>gi|300390195|ref|NP_001032170.2| A-kinase anchor protein 9 [Rattus norvegicus];>gi|78057970|gb|ABB17352.1| GABA-B receptor-interacting scaffolding protein [Rattus norvegicus];>gi|149029061|gb|EDL84355.1| rCG41048, isoform CRA_b [Rattus norvegicus];>gi|6739513|gb|AAF27283.1|AF133906_1 yotiao protein [Rattus norvegicus];>gi|2…	0.108	0.448633	0.828561	0.857207	1.77108	1.22762	0.027386
Trip12	72535136	>gi|72535136|ref|NP_001026829.1| probable E3 ubiquitin-protein ligase TRIP12 [Rattus norvegicus]_x0001_gi|71681048|gb|AAI00625.1| Thyroid hormone receptor interactor 12 [Rattus norvegicus];>gi|149016291|gb|EDL75537.1| thyroid hormone receptor interactor 12 [Rattus norvegicus];>gi|76779819|gb|AAI05890.1| Trip12 protein [Rattus norvegicus];>gi|56971359|gb|AAH88304.1| Trip12 protein [Rattus norvegic…	0.0165976	0.465877	0.80005	0.889822	1.7797	1.2336	0.00999397
SUMO1	4507801	>gi|4507801|ref|NP_003343.1| small ubiquitin-related modifier 1 isoform a precursor [Homo sapiens]_x0001_gi|6678489|ref|NP_033486.1| small ubiquitin-related modifier 1 precursor [Mus musculus]_x0001_gi|54792065|ref|NP_001005781.1| small ubiquitin-related modifier 1 isoform a precursor [Homo sapiens]_x0001_gi|57528279|ref|NP_001009672.1| small ubiquitin-related modifier 1 precursor [Rattus norvegi…	0.0363775	0.424502	0.856543	0.807169	1.79967	1.24743	0.0330982
Nub1	62078579	>gi|62078579|ref|NP_001013947.1| NEDD8 ultimate buster 1 [Rattus norvegicus]_x0001_gi|53733414|gb|AAH83586.1| Negative regulator of ubiquitin-like proteins 1 [Rattus norvegicus];>gi|149046514|gb|EDL99339.1| NEDD8 ultimate buster-1, isoform CRA_c [Rattus norvegicus];>gi|149046512|gb|EDL99337.1| NEDD8 ultimate buster-1, isoform CRA_a [Rattus norvegicus];>gi|149046513|gb|EDL99338.1| NEDD8 ultimate b…	0.0583412	0.423693	0.841859	0.865225	1.80204	1.24908	0.0174207
Vcam1	6981700	>gi|6981700|ref|NP_037021.1| vascular cell adhesion protein 1 precursor [Rattus norvegicus]_x0001_gi|267284|sp|P29534.1|VCAM1_RAT RecName: Full=Vascular cell adhesion protein 1; Short=V-CAM 1; Short=VCAM-1; AltName: CD_antigen=CD106; Flags: Precursor_x0001_gi|207643|gb|AAA42332.1| vascular cell adhesion molecule-1 [Rattus norvegicus]_x0001_gi|58476812|gb|AAH89812.1| Vascular cell adhesion molecul…	0.144512	0.508286	0.761167	0.839306	1.80817	1.25333	0.0497699
LOC683071	293348954	>gi|293348954|ref|XP_001064337.2| PREDICTED: rCG50767-like [Rattus norvegicus];>gi|149032050|gb|EDL86962.1| rCG50767 [Rattus norvegicus]	0.026275	0.536472	0.70497	0.940308	1.81548	1.25839	0.0256351
Dnaja1	6680297	>gi|6680297|ref|NP_032324.1| dnaX homolog subfamily A member 1 [Mus musculus]_x0001_gi|12621094|ref|NP_075223.1| dnaX homolog subfamily A member 1 [Rattus norvegicus]_x0001_gi|258547146|ref|NP_001158143.1| dnaX homolog subfamily A member 1 [Mus musculus]_x0001_gi|258547148|ref|NP_001158144.1| dnaX homolog subfamily A member 1 [Mus musculus]_x0001_gi|51702257|sp|P63036.1|DNXA1_RAT RecName: Full=Dn…	0.0309845	0.491626	0.774374	0.824579	1.83545	1.27223	0.030535
Tex264	56090363	>gi|56090363|ref|NP_001007666.1| testis-expressed sequence 264 protein [Rattus norvegicus]_x0001_gi|53733528|gb|AAH83732.1| Testis expressed 264 [Rattus norvegicus]_x0001_gi|149018633|gb|EDL77274.1| testis expressed gene 264 homolog (mouse), isoform CRA_a [Rattus norvegicus]_x0001_gi|149018634|gb|EDL77275.1| testis expressed gene 264 homolog (mouse), isoform CRA_a [Rattus norvegicus]_x0001_gi|149…	0.0554504	0.424502	0.814908	0.915003	1.84208	1.27683	0.00715157
Son	281332168	>gi|281332168|ref|NP_001163798.1| SON DNA-binding protein isoform 1 [Rattus norvegicus];>gi|281332170|ref|NP_001163799.1| SON DNA-binding protein isoform 2 [Rattus norvegicus];>gi|149059852|gb|EDM10735.1| rCG58807, isoform CRA_a [Rattus norvegicus];>gi|149059854|gb|EDM10737.1| rCG58807, isoform CRA_c [Rattus norvegicus];>gi|149059853|gb|EDM10736.1| rCG58807, isoform CRA_b [Rattus norvegicus];>gi|…	0.0538804	0.46679	0.77457	0.894009	1.85592	1.28642	0.0130311
Nudt16l1	198041506	>gi|198041506|ref|NP_001094252.1| protein syndesmos [Rattus norvegicus]_x0001_gi|149042639|gb|EDL96276.1| similar to 1110001K21Rik protein, isoform CRA_a [Rattus norvegicus]_x0001_gi|165971011|gb|AAI58815.1| Nudt16l1 protein [Rattus norvegicus];>gi|77748331|gb|AAI05820.1| Nudt16l1 protein [Rattus norvegicus];>gi|149042640|gb|EDL96277.1| similar to 1110001K21Rik protein, isoform CRA_b [Rattus norv…	0.0727051	0.42351	0.81722	0.867639	1.87825	1.3019	0.017515
Unc13a	12408318	>gi|12408318|ref|NP_074052.1| protein unc-13 homolog A [Rattus norvegicus]_x0001_gi|51316551|sp|Q62768.1|UN13A_RAT RecName: Full=Protein unc-13 homolog A; AltName: Full=Munc13-1_x0001_gi|915328|gb|AAC52266.1| Munc13-1 [Rattus norvegicus];>gi|149036098|gb|EDL90764.1| unc-13 homolog A (C. elegans), isoform CRA_a [Rattus norvegicus]_x0001_gi|149036099|gb|EDL90765.1| unc-13 homolog A (C. elegans), is…	0.0790975	0.512495	0.73643	0.829818	1.89868	1.31606	0.0412579
Astn1	149058301	>gi|149058301|gb|EDM09458.1| rCG46046 [Rattus norvegicus];>gi|282158057|ref|NP_001164074.1| astrotactin 1 [Rattus norvegicus]	0.0807146	0.539353	0.712576	0.823237	1.89924	1.31645	0.053044
Chd4	293347058	>gi|293347058|ref|XP_001063352.2| PREDICTED: chromodomain helicase DNA binding protein 4 [Rattus norvegicus];>gi|293358941|ref|XP_232354.4| PREDICTED: chromodomain helicase DNA binding protein 4 [Rattus norvegicus];>gi|149049419|gb|EDM01873.1| chromodomain helicase DNA binding protein 4, isoform CRA_c [Rattus norvegicus];>gi|149049417|gb|EDM01871.1| chromodomain helicase DNA binding protein 4, is…	0.0696188	0.435675	0.797007	0.869104	1.9053	1.32065	0.0167444
Xpo5	158631185	>gi|158631185|ref|NP_001102259.2| exportin 5 [Rattus norvegicus];>gi|149069362|gb|EDM18803.1| exportin 5 (predicted) [Rattus norvegicus]	0.138318	0.443694	0.784666	0.885396	1.90546	1.32076	0.02841
LOC606294	123785730	>gi|123785730|sp|Q4G074.1|KBP_RAT RecName: Full=KIF1-binding protein_x0001_gi|71051690|gb|AAH98692.1| Hypothetical protein LOC606294 [Rattus norvegicus];>gi|72384369|ref|NP_001026797.1| KIF1-binding protein [Rattus norvegicus]_x0001_gi|149038680|gb|EDL92969.1| rCG21965, isoform CRA_c [Rattus norvegicus];>gi|149038679|gb|EDL92968.1| rCG21965, isoform CRA_b [Rattus norvegicus];>gi|149038678|gb|EDL9…	0.0768977	0.448352	0.771735	0.909399	1.91098	1.32459	0.0122134
Gbp5	166091462	>gi|166091462|ref|NP_001102039.2| guanylate binding protein 5 [Rattus norvegicus];>gi|197246054|gb|AAI68951.1| Gbp5 protein [Rattus norvegicus];>gi|149026106|gb|EDL82349.1| guanylate nucleotide binding protein 5 (predicted), isoform CRA_b [Rattus norvegicus]	0.0885674	0.564429	0.677201	0.827378	1.94837	1.35051	0.0672019
Trim32	58865776	>gi|58865776|ref|NP_001012103.1| E3 ubiquitin-protein ligase TRIM32 [Rattus norvegicus]_x0001_gi|51858707|gb|AAH81980.1| Tripartite motif protein 32 [Rattus norvegicus]_x0001_gi|60551553|gb|AAH91385.1| Tripartite motif protein 32 [Rattus norvegicus]_x0001_gi|149059569|gb|EDM10507.1| tripartite motif protein 32 [Rattus norvegicus]	0.253093	0.509257	0.709915	0.886934	1.95165	1.35278	0.0887178
Srprb	33086606	>gi|33086606|gb|AAP92615.1| Ab2-417 [Rattus norvegicus]_x0001_gi|33086660|gb|AAP92642.1| Cc1-8 [Rattus norvegicus];>gi|33086638|gb|AAP92631.1| Ba1-667 [Rattus norvegicus];>gi|61556986|ref|NP_001013128.1| serotransferrin precursor [Rattus norvegicus]_x0001_gi|122066515|sp|P12346.3|TRFE_RAT RecName: Full=Serotransferrin; Short=Transferrin; AltName: Full=Beta-1 metal-binding globulin; AltName: Full=…	0.0365672	0.398314	0.81481	0.880147	1.95247	1.35335	0.0107261
Caprin1	87239978	>gi|87239978|ref|NP_001012185.2| caprin-1 [Rattus norvegicus]_x0001_gi|182627592|sp|Q5M9G3.2|CAPR1_RAT RecName: Full=Caprin-1; AltName: Full=Cytoplasmic activation- and proliferation-associated protein 1; AltName: Full=GPI-anchored protein p137; Short=GPI-p137; Short=p137GPI; AltName: Full=RNA granule protein 105_x0001_gi|164472769|dbj|BAF98181.1| RNA granule protein 105 [Rattus norvegicus];>gi|1…	0.0385944	0.42655	0.78293	0.894798	1.95696	1.35646	0.00815668
Itgal	77404269	>gi|77404269|ref|NP_001029170.1| integrin alpha L [Rattus norvegicus]_x0001_gi|74353691|gb|AAI01850.1| Integrin alpha L [Rattus norvegicus];>gi|149067739|gb|EDM17291.1| integrin alpha L [Rattus norvegicus];>gi|30088879|gb|AAP13562.1| integrin [Rattus norvegicus]	0.154774	0.490043	0.721673	0.89871	1.96165	1.35971	0.0413191
Elovl5	19705493	>gi|19705493|ref|NP_599209.1| elongation of very long chain fatty acids protein 5 [Rattus norvegicus]_x0001_gi|81871592|sp|Q920L7.1|ELOV5_RAT RecName: Full=Elongation of very long chain fatty acids protein 5; AltName: Full=3-keto acyl-CoA synthase Elovl5; AltName: Full=Fatty acid elongase 1; Short=rELO1_x0001_gi|16151799|dbj|BAB69887.1| fatty acid elongase 1 [Rattus norvegicus]	0.0259715	0.387829	0.852932	0.768874	1.9712	1.36633	0.0468281
Dhx32	194239655	>gi|194239655|ref|NP_001123511.1| DEAH (Asp-Glu-Ala-His) box polypeptide 32 [Rattus norvegicus]_x0001_gi|149061348|gb|EDM11771.1| rCG48162, isoform CRA_b [Rattus norvegicus]_x0001_gi|149061349|gb|EDM11772.1| rCG48162, isoform CRA_b [Rattus norvegicus];>gi|149061350|gb|EDM11773.1| rCG48162, isoform CRA_c [Rattus norvegicus]	0.00783817	0.415944	0.790213	0.883829	1.97704	1.37038	0.00811092
WDR82	147904340	>gi|147904340|ref|NP_079498.2| WD repeat-containing protein 82 [Homo sapiens]_x0001_gi|148223079|ref|NP_084172.1| WD repeat-containing protein 82 [Mus musculus]_x0001_gi|157428042|ref|NP_001098929.1| WD repeat-containing protein 82 [Bos taurus]_x0001_gi|73985331|ref|XP_859624.1| PREDICTED: WD repeat-containing protein 82-like isoform 4 [Canis lupus familiaris]_x0001_gi|109039229|ref|XP_001089863.…	0.0317878	0.454301	0.753009	0.889161	1.97818	1.37117	0.0117624
Gbp2	19424350	>gi|19424350|ref|NP_598308.1| interferon-induced guanylate-binding protein 2 [Rattus norvegicus]_x0001_gi|207605|gb|AAA19909.1| ORF [Rattus norvegicus]_x0001_gi|56269791|gb|AAH86991.1| Guanylate binding protein 2 [Rattus norvegicus]_x0001_gi|149026111|gb|EDL82354.1| guanylate nucleotide binding protein 2 [Rattus norvegicus]	0.0925485	0.493908	0.740298	0.807411	1.98453	1.37557	0.0463541
Rac2	6679601	>gi|6679601|ref|NP_033034.1| ras-related C3 botulinum toxin substrate 2 precursor [Mus musculus]_x0001_gi|56605840|ref|NP_001008385.1| ras-related C3 botulinum toxin substrate 2 [Rattus norvegicus]_x0001_gi|464534|sp|Q05144.1|RAC2_MOUSE RecName: Full=Ras-related C3 botulinum toxin substrate 2; AltName: Full=Protein EN-7; AltName: Full=p21-Rac2; Flags: Precursor_x0001_gi|50837|emb|CAA37337.1| EN-7…	0.0356363	0.411216	0.801292	0.849385	1.99085	1.37995	0.0166781
Rassf2	149023359	>gi|149023359|gb|EDL80253.1| Ras association (RalGDS/AF-6) domain family 2 [Rattus norvegicus];>gi|79749367|ref|NP_001032173.1| ras association domain-containing protein 2 [Rattus norvegicus]_x0001_gi|93140677|sp|Q3B7D5.1|RASF2_RAT RecName: Full=Ras association domain-containing protein 2_x0001_gi|78070457|gb|AAI07657.1| Ras association (RalGDS/AF-6) domain family member 2 [Rattus norvegicus];>gi…	0.0891279	0.476818	0.742395	0.838427	2.00124	1.38715	0.0333387
	2564013	>gi|2564013|dbj|BAA22938.1| NORBIN [Rattus norvegicus];>gi|139947663|ref|NP_445995.2| neurochondrin [Rattus norvegicus]_x0001_gi|172044486|sp|O35095.2|NCDN_RAT RecName: Full=Neurochondrin; AltName: Full=Neurite outgrowth-related protein from the rat brain; AltName: Full=Norbin_x0001_gi|56269794|gb|AAH87000.1| Ncdn protein [Rattus norvegicus]_x0001_gi|149023969|gb|EDL80466.1| neurochondrin, isofor…	0.0401934	0.4442	0.7483	0.910691	2.00435	1.38931	0.00849854
Kidins220	19526775	>gi|19526775|ref|NP_446247.1| kinase D-interacting substrate of 220 kDa [Rattus norvegicus]_x0001_gi|81906242|sp|Q9EQG6.2|KDIS_RAT RecName: Full=Kinase D-interacting substrate of 220 kDa; AltName: Full=Ankyrin repeat-rich membrane-spanning protein_x0001_gi|14091952|gb|AAG35185.2|AF239045_1 KIDINS220 [Rattus norvegicus];>gi|149051021|gb|EDM03194.1| kinase D-interacting substance 220, isoform CRA_c…	0.0724614	0.410712	0.779589	0.898885	2.01394	1.39595	0.0105752
Mybbp1a	13928926	>gi|13928926|ref|NP_113856.1| myb-binding protein 1A [Rattus norvegicus]_x0001_gi|2253211|gb|AAB62878.1| PAR interacting protein [Rattus norvegicus]	0.0658585	0.431738	0.761447	0.887258	2.0245	1.40328	0.0128253
Arhgap32	293349104	>gi|293349104|ref|XP_001056872.2| PREDICTED: Rho GTPase-activating protein [Rattus norvegicus]_x0001_gi|293360974|ref|XP_236020.5| PREDICTED: Rho GTPase-activating protein [Rattus norvegicus];>gi|197246751|gb|AAI68683.1| Rics protein [Rattus norvegicus];>gi|293343958|ref|XP_001079120.2| PREDICTED: sorting nexin 26 [Rattus norvegicus];>gi|293355836|ref|XP_002728775.1| PREDICTED: sorting nexin 26 […	0.0571433	0.41119	0.775569	0.894328	2.03166	1.40824	0.00922957
Atcay	93352570	>gi|93352570|ref|NP_001035280.1| caytaxin [Rattus norvegicus]_x0001_gi|47132324|gb|AAT11790.1| caytaxin variant 1 [Rattus norvegicus]_x0001_gi|118763712|gb|AAI28696.1| Ataxia, cerebellar, Cayman type [Rattus norvegicus]_x0001_gi|149034445|gb|EDL89182.1| rCG29142 [Rattus norvegicus];>gi|149028862|gb|EDL84203.1| BCL2/adenovirus E1B 19kDa-interacting protein 1, NIP2 (predicted), isoform CRA_a [Rattu…	0	0.421708	0.749666	0.943797	2.03282	1.40904	0.00215969
Smchd1	293349986	>gi|293349986|ref|XP_001056555.2| PREDICTED: SMC hinge domain containing 1-like [Rattus norvegicus];>gi|293361855|ref|XP_244261.5| PREDICTED: SMC hinge domain containing 1 [Rattus norvegicus];>gi|149036296|gb|EDL90955.1| rCG35618 [Rattus norvegicus];>gi|149036295|gb|EDL90954.1| rCG35646 [Rattus norvegicus]	0.0602114	0.351251	0.831684	0.883924	2.03414	1.40996	0.0157276
Egfr	149044710	>gi|149044710|gb|EDL97896.1| epidermal growth factor receptor, isoform CRA_b [Rattus norvegicus];>gi|25742617|ref|NP_113695.1| epidermal growth factor receptor [Rattus norvegicus]_x0001_gi|6478868|gb|AAF14008.1| epidermal growth factor receptor [Rattus norvegicus];>gi|315227973|gb|ADT91284.1| epidermal growth factor receptor [Rattus norvegicus];>gi|315227975|gb|ADT91285.1| epidermal growth factor…	0.0994111	0.413881	0.77845	0.872103	2.03871	1.41313	0.0197774
Impdh2	40018566	>gi|40018566|ref|NP_954530.1| inosine-5'-monophosphate dehydrogenase 2 [Rattus norvegicus]_x0001_gi|38014713|gb|AAH60585.1| IMP (inosine monophosphate) dehydrogenase 2 [Rattus norvegicus]	0.104791	0.370144	0.809402	0.892965	2.04244	1.41571	0.0183967
	149053566	>gi|149053566|gb|EDM05383.1| rCG33388, isoform CRA_a [Rattus norvegicus];>gi|2851467|sp|P97840.2|LEG9_RAT RecName: Full=Galectin-9; Short=Gal-9; AltName: Full=36 kDa beta-galactoside-binding lectin; AltName: Full=Urate transporter/channel; Short=UAT_x0001_gi|2351553|gb|AAB68592.1| 36 Kd beta-galactoside binding lectin [Rattus norvegicus];>gi|1916610|gb|AAB51192.1| 36 kDa beta-galactoside binding …	0.0682696	0.417315	0.760825	0.905048	2.05221	1.42249	0.00955107
Ddx3y	264681499	>gi|264681499|ref|NP_001161137.1| DEAD (Asp-Glu-Ala-Asp) box polypeptide 3 Y-linked [Rattus norvegicus]_x0001_gi|261263564|gb|ACX55119.1| DEAD (Asp-Glu-Ala-Asp) box polypeptide 3 Y-linked [Rattus norvegicus]	0.013247	0.379039	0.777473	0.953331	2.0559	1.42504	0.000491961
Nes	146345465	>gi|146345465|sp|P21263.2|NEST_RAT RecName: Full=Nestin_x0001_gi|23452508|gb|AAN33053.1| nestin [Rattus norvegicus];>gi|149048173|gb|EDM00749.1| nestin, isoform CRA_b [Rattus norvegicus];>gi|149048174|gb|EDM00750.1| nestin, isoform CRA_c [Rattus norvegicus];>gi|6981262|ref|NP_037119.1| nestin [Rattus norvegicus]_x0001_gi|205664|gb|AAA41685.1| nestin (128 could be 161) [Rattus norvegicus];>gi|1490…	0.0623129	0.421683	0.752915	0.905671	2.06609	1.43211	0.00916175
Ythdf2	114051946	>gi|114051946|ref|NP_001040564.1| YTH domain family protein 2 [Rattus norvegicus]_x0001_gi|95102030|dbj|BAE94259.1| ZH3 [Rattus norvegicus];>gi|149024121|gb|EDL80618.1| YTH domain family 2 (predicted) [Rattus norvegicus]_x0001_gi|183986012|gb|AAI66407.1| Ythdf2 protein [Rattus norvegicus]	0.0169472	0.383354	0.827699	0.782742	2.06659	1.43245	0.0377722
Supt5h	149056473	>gi|149056473|gb|EDM07904.1| suppressor of Ty 5 homolog (S. cerevisiae), isoform CRA_b [Rattus norvegicus];>gi|149056474|gb|EDM07905.1| suppressor of Ty 5 homolog (S. cerevisiae), isoform CRA_c [Rattus norvegicus]	0.0731359	0.448526	0.723825	0.914771	2.07518	1.43841	0.0139667
Prrc2c	293341419	>gi|293341419|ref|XP_002724930.1| PREDICTED: BAT2 domain containing 1-like [Rattus norvegicus];>gi|293352815|ref|XP_341142.4| PREDICTED: HLA-B associated transcript 2-like 2 [Rattus norvegicus];>gi|149058240|gb|EDM09397.1| rCG46573, isoform CRA_a [Rattus norvegicus]	0.0519158	0.455363	0.736657	0.85643	2.07934	1.44129	0.0207353
Klhl22	157819093	>gi|157819093|ref|NP_001100549.1| kelch-like protein 22 [Rattus norvegicus]_x0001_gi|302425093|sp|D3ZZC3.1|KLH22_RAT RecName: Full=Kelch-like protein 22_x0001_gi|149019756|gb|EDL77904.1| kelch-like 22 (Drosophila) (predicted) [Rattus norvegicus]	0.264301	0.410659	0.789241	0.812025	2.08501	1.44522	0.094889
	149069395	>gi|149069395|gb|EDM18836.1| rCG64568 [Rattus norvegicus];>gi|109485721|ref|XP_001056520.1| PREDICTED: rCG64568-like isoform 3 [Rattus norvegicus]_x0001_gi|293349649|ref|XP_002727209.1| PREDICTED: rCG64568-like [Rattus norvegicus]	0.196287	0.362055	0.779165	0.957845	2.09337	1.45102	0.0392046
Dock3	149018624	>gi|149018624|gb|EDL77265.1| dedicator of cyto-kinesis 3 (predicted) [Rattus norvegicus]	0.101833	0.420217	0.764926	0.83854	2.11287	1.46453	0.0279164
RGD1309586	157819755	>gi|157819755|ref|NP_001102328.1| uncharacterized protein LOC364073 [Rattus norvegicus]_x0001_gi|149040979|gb|EDL94936.1| rCG20177 [Rattus norvegicus]	0.0418443	0.41776	0.746238	0.897068	2.1143	1.46552	0.00797828
RGD1563091	109471717	>gi|109471717|ref|XP_575365.2| PREDICTED: KIAA2004 protein-like [Rattus norvegicus]_x0001_gi|109473076|ref|XP_001069221.1| PREDICTED: KIAA2004 protein-like [Rattus norvegicus]	0.079294	0.497636	0.689524	0.84865	2.13681	1.48112	0.0387419
Kpna6	77861886	>gi|77861886|ref|NP_001015029.2| importin subunit alpha-7 [Rattus norvegicus]_x0001_gi|77415539|gb|AAI05814.1| Karyopherin alpha 6 (importin alpha 7) [Rattus norvegicus];>gi|59800339|gb|AAX07457.1| karyopherin alpha 6 [Rattus norvegicus];>gi|293347669|ref|XP_002726676.1| PREDICTED: karyopherin (importin) alpha 6-like [Rattus norvegicus];>gi|149024070|gb|EDL80567.1| karyopherin (importin) alpha 6 …	0.0177814	0.379371	0.769607	0.901121	2.14341	1.4857	0.00431044
Slc25a33	189011685	>gi|189011685|ref|NP_001121046.1| solute carrier family 25 member 33 [Rattus norvegicus]_x0001_gi|149024676|gb|EDL81173.1| rCG31543 [Rattus norvegicus]_x0001_gi|187469354|gb|AAI67066.1| LOC691431 protein [Rattus norvegicus];>gi|293349391|ref|XP_001065705.2| PREDICTED: solute carrier family 25, member 36-like [Rattus norvegicus];>gi|293343321|ref|XP_001075273.2| PREDICTED: solute carrier family 25…	0	0.24727	0.906332	0.8297	2.14704	1.48822	0.0566401
Eif4g1	293340930	>gi|293340930|ref|XP_002724789.1| PREDICTED: eukaryotic translation initiation factor 4 gamma, 1 isoform 2 [Rattus norvegicus]_x0001_gi|293352298|ref|XP_002727969.1| PREDICTED: eukaryotic translation initiation factor 4, gamma 1 isoform 1 [Rattus norvegicus]	0.045992	0.409898	0.72591	0.928473	2.17299	1.5062	0.00531474
LOC690779	293355559	>gi|293355559|ref|XP_001075592.2| PREDICTED: Mob4B protein [Rattus norvegicus];>gi|293358775|ref|XP_001057727.2| PREDICTED: Mob4B protein [Rattus norvegicus];>gi|21704148|ref|NP_663546.1| mps one binder kinase activator-like 1B [Mus musculus]_x0001_gi|76559917|ref|NP_001029063.1| mps one binder kinase activator-like 1B [Rattus norvegicus]_x0001_gi|115496426|ref|NP_001069806.1| mps one binder kina…	0.00706662	0.424385	0.736365	0.86691	2.1733	1.50642	0.0119685
Mpp5	157820355	>gi|157820355|ref|NP_001101504.1| membrane protein, palmitoylated 5 (MAGUK p55 subfamily member 5) [Rattus norvegicus]_x0001_gi|149051527|gb|EDM03700.1| membrane protein, palmitoylated 5 (MAGUK p55 subfamily member 5) (predicted) [Rattus norvegicus]_x0001_gi|195540263|gb|AAI68247.1| Membrane protein, palmitoylated 5 (MAGUK p55 subfamily member 5) [Rattus norvegicus]	0.064488	0.418095	0.750403	0.838122	2.18172	1.51225	0.0214637
Efhd1	157818239	>gi|157818239|ref|NP_001102780.1| EF-hand domain-containing protein D1 [Rattus norvegicus]_x0001_gi|149016383|gb|EDL75629.1| similar to EF hand domain containing 1 (predicted), isoform CRA_a [Rattus norvegicus]	0.0457321	0.357748	0.77836	0.894294	2.1868	1.51577	0.00742375
Rnf213	293340606	>gi|293340606|ref|XP_001081768.2| PREDICTED: ring finger protein 213 [Rattus norvegicus];>gi|293351999|ref|XP_221191.5| PREDICTED: ring finger protein 213 [Rattus norvegicus];>gi|149054973|gb|EDM06790.1| similar to chromosome 17 open reading frame 27 (predicted) [Rattus norvegicus];>gi|293356920|ref|XP_002729029.1| PREDICTED: absent in melanoma 1 [Rattus norvegicus];>gi|293345057|ref|XP_001067657…	0.053167	0.437429	0.718977	0.86927	2.1972	1.52298	0.0166342
Ubr2	296010825	>gi|296010825|ref|NP_001171542.1| ubiquitin protein ligase E3 component n-recognin 2 [Rattus norvegicus]_x0001_gi|295443879|dbj|BAX06628.1| UBR2 [Rattus norvegicus];>gi|149069427|gb|EDM18868.1| rCG43707 [Rattus norvegicus];>gi|81294292|gb|AAI07935.1| LOC363188 protein [Rattus norvegicus]	0.060869	0.367441	0.783574	0.849693	2.20025	1.5251	0.0170913
Mapk8	293354099	>gi|293354099|ref|XP_341400.4| PREDICTED: mitogen-activated protein kinase 8 [Rattus norvegicus];>gi|109503710|ref|XP_001056513.1| PREDICTED: mitogen-activated protein kinase 8 [Rattus norvegicus];>gi|1346337|sp|P49185.1|MK08_RAT RecName: Full=Mitogen-activated protein kinase 8; Short=MAP kinase 8; Short=MAPK 8; AltName: Full=SAPK gamma; AltName: Full=Stress-activated protein kinase XNK1; AltName…	0.0384155	0.374927	0.767302	0.869525	2.21024	1.53202	0.01001
Tmem33	11067391	>gi|11067391|ref|NP_067703.1| transmembrane protein 33 isoform 1 [Rattus norvegicus]_x0001_gi|10719974|sp|Q9Z142.1|TMM33_RAT RecName: Full=Transmembrane protein 33; AltName: Full=Protein DB83_x0001_gi|4579688|dbj|BAA75068.1| db83 [Rattus norvegicus]_x0001_gi|149035325|gb|EDL90029.1| transmembrane protein 33, isoform CRA_b [Rattus norvegicus];>gi|77732520|ref|NP_001029370.1| transmembrane protein …	0.00191303	0.38045	0.752738	0.894188	2.21255	1.53363	0.00443404
Pcif1	157820261	>gi|157820261|ref|NP_001102075.1| phosphorylated CTD-interacting factor 1 [Rattus norvegicus]_x0001_gi|149042909|gb|EDL96483.1| similar to RIKEN cDNA F730014I05 (predicted), isoform CRA_a [Rattus norvegicus]	0.0821647	0.414855	0.715982	0.913086	2.21716	1.53682	0.01206
Glyr1	56119164	>gi|56119164|ref|NP_001007801.1| putative oxidoreductase GLYR1 [Rattus norvegicus]_x0001_gi|81910040|sp|Q5RKH0.1|GLYR1_RAT RecName: Full=Putative oxidoreductase GLYR1; AltName: Full=Glyoxylate reductase 1 homolog; AltName: Full=Nuclear protein NP60_x0001_gi|55715816|gb|AAH85931.1| Cytokine-like nuclear factor n-pac [Rattus norvegicus]_x0001_gi|149042629|gb|EDL96266.1| similar to RIKEN cDNA 393040…	0.0691022	0.429207	0.699404	0.925523	2.21716	1.53682	0.0119515
Ddx3x	157823027	>gi|157823027|ref|NP_001101716.1| ATP-dependent RNA helicase DDX3X [Rattus norvegicus]_x0001_gi|149044331|gb|EDL97652.1| DEAD/H (Asp-Glu-Ala-Asp/His) box polypeptide 3, X-linked [Rattus norvegicus]	0.0756978	0.462326	0.677406	0.911906	2.2173	1.53692	0.0217806
Herc1	109484871	>gi|109484871|ref|XP_001075834.1| PREDICTED: hect (homologous to the E6-AP (UBE3A) carboxyl terminus) domain and RCC1 (CHC1)-like domain (RLD) 1 [Rattus norvegicus];>gi|293361198|ref|XP_236362.5| PREDICTED: hect (homologous to the E6-AP (UBE3A) carboxyl terminus) domain and RCC1 (CHC1)-like domain (RLD) 1 [Rattus norvegicus];>gi|149042013|gb|EDL95854.1| rCG58270 [Rattus norvegicus]	0.0823093	0.437076	0.736667	0.810672	2.21841	1.53769	0.0338272
Ank3	149043837	>gi|149043837|gb|EDL97288.1| ankyrin 3, epithelial, isoform CRA_i [Rattus norvegicus]_x0001_gi|149043842|gb|EDL97293.1| ankyrin 3, epithelial, isoform CRA_i [Rattus norvegicus];>gi|77157798|ref|NP_113993.1| ankyrin 3, epithelial isoform 1 [Rattus norvegicus];>gi|149043832|gb|EDL97283.1| ankyrin 3, epithelial, isoform CRA_d [Rattus norvegicus];>gi|149043831|gb|EDL97282.1| ankyrin 3, epithelial, is…	0.0914764	0.49132	0.686439	0.824846	2.21972	1.53859	0.0454501
Lamp1	6981144	>gi|6981144|ref|NP_036989.1| lysosome-associated membrane glycoprotein 1 precursor [Rattus norvegicus]_x0001_gi|126378|sp|P14562.1|LAMP1_RAT RecName: Full=Lysosome-associated membrane glycoprotein 1; Short=LAMP-1; Short=Lysosome-associated membrane protein 1; AltName: Full=120 kDa lysosomal membrane glycoprotein; Short=LGP-120; AltName: Full=CD107 antigen-like family member A; AltName: CD_antigen…	0.068711	0.357275	0.780511	0.861543	2.22719	1.54377	0.0154666
Lrp1	283837871	>gi|283837871|ref|NP_001123962.1| prolow-density lipoprotein receptor-related protein 1 [Rattus norvegicus]_x0001_gi|62652278|ref|XP_243524.3| PREDICTED: low density lipoprotein receptor-related protein 1 [Rattus norvegicus]_x0001_gi|109482078|ref|XP_001056970.1| PREDICTED: low density lipoprotein-related protein 1 (alpha-2-macroglobulin receptor) [Rattus norvegicus]_x0001_gi|149066587|gb|EDM1646…	0.0411634	0.419979	0.753583	0.794453	2.234	1.54849	0.0316419
Prpf6	119331064	>gi|119331064|ref|NP_001073234.1| pre-mRNA-processing factor 6 [Rattus norvegicus]_x0001_gi|353678062|sp|A1A5S1.1|PRP6_RAT RecName: Full=Pre-mRNA-processing factor 6; AltName: Full=PRP6 homolog; AltName: Full=U5 snRNP-associated 102 kDa protein; Short=U5-102 kDa protein_x0001_gi|118764149|gb|AAI28780.1| PRP6 pre-mRNA splicing factor 6 homolog (S. cerevisiae) [Rattus norvegicus]_x0001_gi|149033912…	0.117657	0.35588	0.793748	0.82496	2.23543	1.54948	0.0341598
Glg1	149038203	>gi|149038203|gb|EDL92563.1| golgi apparatus protein 1 [Rattus norvegicus];>gi|8393450|ref|NP_058907.1| Golgi apparatus protein 1 precursor [Rattus norvegicus]_x0001_gi|17376577|sp|Q62638.1|GSLG1_RAT RecName: Full=Golgi apparatus protein 1; AltName: Full=E-selectin ligand 1; Short=ESL-1; AltName: Full=Golgi sialoglycoprotein MG-160; Flags: Precursor_x0001_gi|498341|gb|AAB03365.1| MG-160 [Rattus n…	0.0732559	0.369244	0.751356	0.893988	2.25315	1.56177	0.0094757
	149016387	>gi|149016387|gb|EDL75633.1| rCG23949, isoform CRA_c [Rattus norvegicus];>gi|149016389|gb|EDL75635.1| rCG23949, isoform CRA_e [Rattus norvegicus];>gi|149016388|gb|EDL75634.1| rCG23949, isoform CRA_d [Rattus norvegicus];>gi|149016386|gb|EDL75632.1| rCG23949, isoform CRA_b [Rattus norvegicus];>gi|149016390|gb|EDL75636.1| rCG23949, isoform CRA_f [Rattus norvegicus];>gi|187469443|gb|AAI66750.1| Unkno…	0.0198569	0.33989	0.778848	0.882345	2.2563	1.56395	0.00789663
	149063443	>gi|149063443|gb|EDM13766.1| rCG21407, isoform CRA_a [Rattus norvegicus];>gi|57527617|ref|NP_001009715.1| 2'-5'-oligoadenylate synthase 2 [Rattus norvegicus]_x0001_gi|37921530|gb|AAP57396.1| 2'-5' oligoadenylate synthetase 2 [Rattus norvegicus]	0.0519389	0.404184	0.723301	0.888004	2.26155	1.56759	0.00947055
Ppap2b	45477000	>gi|45477000|sp|P97544.1|LPP3_RAT RecName: Full=Lipid phosphate phosphohydrolase 3; AltName: Full=Differentially expressed in rat intestine 42; Short=Dri42; AltName: Full=PAP2-beta; AltName: Full=Phosphatidate phosphohydrolase type 2b; AltName: Full=Phosphatidic acid phosphatase 2b; Short=PAP-2b; Short=PAP2b_x0001_gi|1684745|emb|CAA69106.1| ER transmembrane protein [Rattus norvegicus];>gi|4867586…	0.0426543	0.328648	0.78312	0.885668	2.26943	1.57305	0.00976552
Mybbp1a	71153827	>gi|71153827|sp|O35821.2|MBB1A_RAT RecName: Full=Myb-binding protein 1A; AltName: Full=PAR-interacting protein; Short=PIP_x0001_gi|149053294|gb|EDM05111.1| MYB binding protein (P160) 1a [Rattus norvegicus];>gi|13928926|ref|NP_113856.1| myb-binding protein 1A [Rattus norvegicus]_x0001_gi|2253211|gb|AAB62878.1| PAR interacting protein [Rattus norvegicus]	0.0250746	0.371517	0.76768	0.835318	2.27377	1.57606	0.0161777
Wdfy3	281604148	>gi|281604148|ref|NP_001164022.1| WD repeat and FYVE domain-containing protein 3 [Rattus norvegicus];>gi|149046762|gb|EDL99536.1| rCG37816 [Rattus norvegicus];>gi|149046761|gb|EDL99535.1| rCG37933 [Rattus norvegicus]	0.0925812	0.380253	0.742304	0.876663	2.28103	1.58109	0.0152349
Trrap	309951116	>gi|309951116|ref|NP_001099377.2| transformation/transcription domain-associated protein [Rattus norvegicus];>gi|149034906|gb|EDL89626.1| transformation/transcription domain-associated protein (predicted), isoform CRA_b [Rattus norvegicus]	0.0547997	0.305456	0.802038	0.875653	2.28333	1.58269	0.0164789
Mcm5	183986534	>gi|183986534|gb|AAI66442.1| Mcm5 protein [Rattus norvegicus];>gi|157823053|ref|NP_001099640.1| DNA replication licensing factor MCM5 [Rattus norvegicus]_x0001_gi|149032486|gb|EDL87377.1| minichromosome maintenance deficient 5, cell division cycle 46 (S. cerevisiae) (predicted) [Rattus norvegicus]	0.206824	0.397949	0.7222	0.877261	2.30446	1.59733	0.0505094
Kpna1	148747406	>gi|148747406|ref|NP_942021.2| importin subunit alpha-1 [Rattus norvegicus]_x0001_gi|59800315|gb|AAX07452.1| karyopherin alpha 1 [Rattus norvegicus]_x0001_gi|149060584|gb|EDM11298.1| karyopherin (importin) alpha 1 [Rattus norvegicus];>gi|49035969|sp|P83953.1|IMA1_RAT RecName: Full=Importin subunit alpha-1; AltName: Full=Importin alpha-5; AltName: Full=Karyopherin subunit alpha-1_x0001_gi|34068067…	0.124292	0.375361	0.735591	0.88814	2.30496	1.59768	0.0201345
Fam49a	157821991	>gi|157821991|ref|NP_001100188.1| family with sequence similarity 49, member A [Rattus norvegicus]_x0001_gi|149050934|gb|EDM03107.1| similar to hypothetical protein DKFZp566A1524 (predicted) [Rattus norvegicus]_x0001_gi|165971268|gb|AAI58701.1| Family with sequence similarity 49, member A [Rattus norvegicus]	0.0266333	0.407616	0.711955	0.879489	2.31133	1.60209	0.00931637
Cnksr2	164565391	>gi|164565391|ref|NP_001106837.1| connector enhancer of kinase suppressor of ras 2 isoform 1 [Rattus norvegicus]_x0001_gi|50400225|sp|Q9Z1T4.1|CNKR2_RAT RecName: Full=Connector enhancer of kinase suppressor of ras 2; Short=Connector enhancer of KSR 2; AltName: Full=CNK homolog protein 2; Short=CNK2; AltName: Full=Membrane-associated guanylate kinase-interacting protein; Short=Maguin_x0001_gi|4151…	0.0152234	0.259338	0.807753	0.922575	2.32445	1.61119	0.0160437
Dst	149046419	>gi|149046419|gb|EDL99312.1| dystonin (predicted) [Rattus norvegicus]	0.051422	0.383002	0.734341	0.864893	2.32461	1.6113	0.011224
Larp1	293351493	>gi|293351493|ref|XP_220446.5| PREDICTED: la related protein [Rattus norvegicus];>gi|293340078|ref|XP_001075150.2| PREDICTED: La ribonucleoprotein domain family, member 1, partial [Rattus norvegicus];>gi|149052690|gb|EDM04507.1| La ribonucleoprotein domain family, member 1 (predicted) [Rattus norvegicus]	0.080832	0.339234	0.765651	0.872035	2.32566	1.61202	0.0145031
Grin1	56765	>gi|56765|emb|CAA46335.1| NMDA receptor subunit, type NMDAR1-LL [Rattus norvegicus]_x0001_gi|475558|gb|AAB50928.1| N-methyl-D-aspartate receptor NMDAR1-1b subunit [Rattus norvegicus]_x0001_gi|149039388|gb|EDL93608.1| glutamate receptor, ionotropic, N-methyl D-aspartate 1, isoform CRA_c [Rattus norvegicus];>gi|475564|gb|AAB50931.1| N-methyl-D-aspartate receptor NMDAR1-3b subunit [Rattus norvegicus…	0.0365138	0.467459	0.652191	0.899883	2.32907	1.61439	0.0230941
Ythdf3	149048505	>gi|149048505|gb|EDM01046.1| YTH domain family 3 (predicted), isoform CRA_a [Rattus norvegicus];>gi|157818691|ref|NP_001102016.1| YTH domain family protein 3 [Rattus norvegicus]_x0001_gi|149048506|gb|EDM01047.1| YTH domain family 3 (predicted), isoform CRA_b [Rattus norvegicus]	0.0560401	0.328069	0.753257	0.914662	2.33826	1.62076	0.00570593
Ctnnbl1	67846018	>gi|67846018|ref|NP_001020041.1| beta-catenin-like protein 1 [Rattus norvegicus]_x0001_gi|81908723|sp|Q4V8K2.1|CTBL1_RAT RecName: Full=Beta-catenin-like protein 1; AltName: Full=Nuclear-associated protein; Short=NAP_x0001_gi|66910565|gb|AAH97352.1| Catenin, beta like 1 [Rattus norvegicus]_x0001_gi|149043091|gb|EDL96665.1| beta catenin-like 1 [Rattus norvegicus]	0.179358	0.33467	0.794322	0.802954	2.34164	1.6231	0.059054
Mycbp2	310689069	>gi|310689069|ref|NP_001099525.2| probable E3 ubiquitin-protein ligase MYCBP2 [Rattus norvegicus];>gi|149050132|gb|EDM02456.1| pam, highwire, rpm 1 (predicted) [Rattus norvegicus]	0.162379	0.420576	0.719186	0.819617	2.34538	1.62569	0.0486223
Usp47	189163515	>gi|189163515|ref|NP_001101012.2| ubiquitin specific peptidase 47 [Rattus norvegicus];>gi|149068274|gb|EDM17826.1| ubiquitin specific protease 47 (predicted), isoform CRA_c [Rattus norvegicus];>gi|149068273|gb|EDM17825.1| ubiquitin specific protease 47 (predicted), isoform CRA_b [Rattus norvegicus];>gi|149068276|gb|EDM17828.1| ubiquitin specific protease 47 (predicted), isoform CRA_e [Rattus norv…	0.0726403	0.381621	0.722617	0.883208	2.34602	1.62614	0.0108539
Fads1	162287208	>gi|162287208|ref|NP_445897.2| fatty acid desaturase 1 [Rattus norvegicus]_x0001_gi|81916327|sp|Q920R3.1|FADS1_RAT RecName: Full=Fatty acid desaturase 1; AltName: Full=Delta(5) fatty acid desaturase; Short=D5D; Short=Delta(5) desaturase; Short=Delta-5 desaturase_x0001_gi|15823618|dbj|BAB69054.1| delta-5 fatty acid desaturase [Rattus norvegicus]_x0001_gi|149062368|gb|EDM12791.1| fatty acid desatur…	0.0560105	0.374508	0.733064	0.871365	2.34657	1.62652	0.0101115
Ube4b	293347817	>gi|293347817|ref|XP_001075491.2| PREDICTED: ubiquitination factor E4B [Rattus norvegicus];>gi|62650035|ref|XP_233679.3| PREDICTED: ubiquitination factor E4B [Rattus norvegicus];>gi|149024663|gb|EDL81160.1| rCG31162 [Rattus norvegicus]	0.0650962	0.394879	0.69519	0.920476	2.35117	1.6297	0.00805913
Birc6	149050659	>gi|149050659|gb|EDM02832.1| rCG62043 [Rattus norvegicus];>gi|282154815|ref|NP_001164067.1| baculoviral IAP repeat-containing protein 6 [Rattus norvegicus];REV__>gi|149050659|gb|EDM02832.1| rCG62043 [Rattus norvegicus];REV__>gi|282154815|ref|NP_001164067.1| baculoviral IAP repeat-containing protein 6 [Rattus norvegicus];REV__>gi|293340128|ref|XP_001077609.2| PREDICTED: hypothetical protein [Rattu…	0.0648741	0.379482	0.719906	0.883694	2.36333	1.63814	0.00956935
Pum1	157822487	>gi|157822487|ref|NP_001102154.1| pumilio homolog 1 [Rattus norvegicus]_x0001_gi|149024100|gb|EDL80597.1| pumilio 1 (Drosophila) (predicted) [Rattus norvegicus]	0.13845	0.475152	0.644476	0.879355	2.37683	1.64749	0.046404
Srpk1	71043650	>gi|71043650|ref|NP_001020897.1| serine/threonine-protein kinase SRPK1 [Rattus norvegicus]_x0001_gi|68533810|gb|AAH99089.1| SFRS protein kinase 1 [Rattus norvegicus]_x0001_gi|149043480|gb|EDL96931.1| serine/arginine-rich protein specific kinase 1 [Rattus norvegicus]	0.0488069	0.408746	0.720447	0.82138	2.37948	1.64933	0.0225419
Raly	58865494	>gi|58865494|ref|NP_001011958.1| RNA-binding protein Raly [Rattus norvegicus]_x0001_gi|56268862|gb|AAH87074.1| RNA binding protein, autoantigenic (hnRNP-associated with lethal yellow homolog (mouse)) [Rattus norvegicus]_x0001_gi|149030920|gb|EDL85947.1| rCG37353, isoform CRA_b [Rattus norvegicus]_x0001_gi|149030921|gb|EDL85948.1| rCG37353, isoform CRA_b [Rattus norvegicus];>gi|149030919|gb|EDL859…	0.0560629	0.346123	0.741832	0.878511	2.38867	1.6557	0.00850953
Itfg1	148227578	>gi|148227578|ref|NP_598241.2| T-cell immunomodulatory protein precursor [Rattus norvegicus]_x0001_gi|55250565|gb|AAH85706.1| Itfg1 protein [Rattus norvegicus]_x0001_gi|149032625|gb|EDL87495.1| rCG44261, isoform CRA_b [Rattus norvegicus]_x0001_gi|149032627|gb|EDL87497.1| rCG44261, isoform CRA_b [Rattus norvegicus];>gi|45477218|sp|Q8R4E1.1|TIP_RAT RecName: Full=T-cell immunomodulatory protein; Sho…	0.105747	0.418271	0.692596	0.859363	2.39785	1.66206	0.0251133
Ahctf1	109498293	>gi|109498293|ref|XP_341162.3| PREDICTED: AT hook containing transcription factor 1 [Rattus norvegicus];>gi|149040858|gb|EDL94815.1| AT hook containing transcription factor 1 (predicted) [Rattus norvegicus]	0.212649	0.356502	0.727576	0.887147	2.39883	1.66274	0.0491158
Ubc	8394502	>gi|8394502|ref|NP_059010.1| polyubiquitin-C precursor [Rattus norvegicus]_x0001_gi|81872124|sp|Q63429.1|UBC_RAT RecName: Full=Polyubiquitin-C; Contains: RecName: Full=Ubiquitin; Contains: RecName: Full=Ubiquitin-related; Flags: Precursor_x0001_gi|471154|dbj|BAA04129.1| polyubiquitin [Rattus norvegicus];>gi|58618886|gb|AAH89218.1| Ubc protein [Rattus norvegicus];>gi|73695428|gb|AAI03478.1| Ubc pr…	0.0152368	0.408672	0.729637	0.791157	2.39884	1.66275	0.029046
Parp4	149064059	>gi|149064059|gb|EDM14329.1| ADP-ribosyltransferase (NAD+; poly (ADP-ribose) polymerase)-like 1 [Rattus norvegicus]	0.135924	0.315606	0.789642	0.816448	2.40061	1.66398	0.0416605
Tbcc	157816975	>gi|157816975|ref|NP_001101670.1| tubulin-specific chaperone C [Rattus norvegicus]_x0001_gi|149069425|gb|EDM18866.1| tubulin-specific chaperone c (predicted) [Rattus norvegicus]_x0001_gi|183986260|gb|AAI66467.1| Tubulin folding cofactor C [Rattus norvegicus]	0.0478408	0.409178	0.698526	0.860031	2.40132	1.66447	0.0145649
Yipf4	28076889	>gi|28076889|ref|NP_080693.2| protein YIPF4 [Mus musculus]_x0001_gi|57527589|ref|NP_001009712.1| protein YIPF4 [Rattus norvegicus]_x0001_gi|81883039|sp|Q5M7T4.1|YIPF4_RAT RecName: Full=Protein YIPF4; AltName: Full=YIP1 family member 4_x0001_gi|81898760|sp|Q8C407.1|YIPF4_MOUSE RecName: Full=Protein YIPF4; AltName: Full=YIP1 family member 4_x0001_gi|26350425|dbj|BAC38852.1| unnamed protein product …	0.0894842	0.392054	0.677931	0.932131	2.40918	1.66991	0.0120895
Psme3	6755214	>gi|6755214|ref|NP_035322.1| proteasome activator complex subunit 3 [Mus musculus]_x0001_gi|30410794|ref|NP_005780.2| proteasome activator complex subunit 3 isoform 1 [Homo sapiens]_x0001_gi|47523754|ref|NP_999513.1| proteasome activator complex subunit 3 [Sus scrofa]_x0001_gi|58865366|ref|NP_001011894.1| proteasome activator complex subunit 3 [Rattus norvegicus]_x0001_gi|73965646|ref|XP_857850.1…	0.0301867	0.369744	0.741826	0.82576	2.40993	1.67044	0.0169805
	149059246	>gi|149059246|gb|EDM10253.1| rCG44547 [Rattus norvegicus]	0.0590781	0.276263	0.774014	0.913196	2.41231	1.67209	0.012375
Tmem111	28827824	>gi|28827824|ref|NP_780310.1| transmembrane protein 111 [Mus musculus]_x0001_gi|56605786|ref|NP_001008356.1| transmembrane protein 111 [Rattus norvegicus]_x0001_gi|71153384|sp|Q99KI3.3|TM111_MOUSE RecName: Full=Transmembrane protein 111_x0001_gi|71153386|sp|Q5U2V8.3|TM111_RAT RecName: Full=Transmembrane protein 111_x0001_gi|13435530|gb|AAH04641.1| Transmembrane protein 111 [Mus musculus]_x0001_gi…	0.063979	0.377789	0.701209	0.90117	2.41476	1.67378	0.00760702
RGD1307222	293340239	>gi|293340239|ref|XP_001080615.2| PREDICTED: similar to mKIAA0664 protein [Rattus norvegicus];>gi|293351656|ref|XP_220693.5| PREDICTED: similar to mKIAA0664 protein [Rattus norvegicus];>gi|149053367|gb|EDM05184.1| similar to mKIAA0664 protein (predicted), isoform CRA_a [Rattus norvegicus]	0.093651	0.340677	0.735312	0.88212	2.42586	1.68148	0.0132882
Nova2	293355709	>gi|293355709|ref|XP_002728759.1| PREDICTED: neuro-oncological ventral antigen 2 [Rattus norvegicus];>gi|293343816|ref|XP_001075246.2| PREDICTED: neuro-oncological ventral antigen 2 [Rattus norvegicus];>gi|256017197|ref|NP_067336.1| RNA-binding protein Nova-1 [Mus musculus]_x0001_gi|34865169|ref|XP_234098.2| PREDICTED: RNA-binding protein Nova-1 isoform 2 [Rattus norvegicus]_x0001_gi|109479195|re…	0.0432425	0.370952	0.737808	0.823439	2.42868	1.68344	0.0183374
Prpf8	115583687	>gi|115583687|ref|NP_619600.2| pre-mRNA-processing-splicing factor 8 [Mus musculus]_x0001_gi|300797649|ref|NP_001178519.1| pre-mRNA-processing-splicing factor 8 [Rattus norvegicus]_x0001_gi|109491316|ref|XP_001080695.1| PREDICTED: PRP8 pre-mRNA processing factor 8 homolog (S. cerevisiae) isoform 1 [Rattus norvegicus]_x0001_gi|293340247|ref|XP_002724565.1| PREDICTED: PRP8 pre-mRNA processing facto…	0.0703359	0.357504	0.714592	0.897195	2.43064	1.68479	0.00756529
Zfp638	157823247	>gi|157823247|ref|NP_001101338.1| zinc finger protein 638 [Rattus norvegicus]_x0001_gi|149036553|gb|EDL91171.1| zinc finger, matrin-like (predicted), isoform CRA_a [Rattus norvegicus]	0.0417232	0.374782	0.72206	0.848361	2.43635	1.68875	0.0124373
Drg1	6681225	>gi|6681225|ref|NP_031905.1| developmentally-regulated GTP-binding protein 1 [Mus musculus]_x0001_gi|57528300|ref|NP_001009685.1| developmentally-regulated GTP-binding protein 1 [Rattus norvegicus]_x0001_gi|416914|sp|P32233.1|DRG1_MOUSE RecName: Full=Developmentally-regulated GTP-binding protein 1; Short=DRG-1; AltName: Full=Neural precursor cell expressed developmentally down-regulated protein 3…	0.0697859	0.406302	0.682144	0.881354	2.44136	1.69222	0.014254
Hspb8	16758408	>gi|16758408|ref|NP_446064.1| heat shock protein beta-8 [Rattus norvegicus]_x0001_gi|46576202|sp|Q9EPX0.1|HSPB8_RAT RecName: Full=Heat shock protein beta-8; Short=HspB8; AltName: Full=Alpha-crystallin C chain; AltName: Full=Small stress protein-like protein HSP22_x0001_gi|11345422|gb|AAG34700.1|AF314540_1 heat shock protein 22 [Rattus norvegicus]_x0001_gi|38197550|gb|AAH61748.1| Heat shock protei…	0.026398	0.326561	0.711946	0.947992	2.44296	1.69333	0.00083203
Snx24	21313014	>gi|21313014|ref|NP_083670.1| sorting nexin-24 [Mus musculus]_x0001_gi|56605804|ref|NP_001008365.1| sorting nexin-24 [Rattus norvegicus]_x0001_gi|62900796|sp|Q5U2S5.1|SNX24_RAT RecName: Full=Sorting nexin-24_x0001_gi|62901103|sp|Q9CRB0.1|SNX24_MOUSE RecName: Full=Sorting nexin-24_x0001_gi|12849642|dbj|BAB28427.1| unnamed protein product [Mus musculus]_x0001_gi|12856940|dbj|BAB30838.1| unnamed pro…	0	0.375553	0.713062	0.861129	2.44816	1.69694	0.00831478
RGD1561940	293342681	>gi|293342681|ref|XP_002725307.1| PREDICTED: RAN binding protein 9-like, partial [Rattus norvegicus];>gi|149045109|gb|EDL98195.1| rCG44226 [Rattus norvegicus]	0.0530925	0.413873	0.743196	0.731007	2.44869	1.6973	0.055154
Ascc3l1	281371480	>gi|281371480|ref|NP_001032855.2| activating signal cointegrator 1 complex subunit 3-like 1 [Rattus norvegicus];>gi|149023210|gb|EDL80104.1| rCG26466, isoform CRA_b [Rattus norvegicus];>gi|149023209|gb|EDL80103.1| rCG26466, isoform CRA_a [Rattus norvegicus];>gi|149023211|gb|EDL80105.1| rCG26466, isoform CRA_c [Rattus norvegicus];>gi|68534846|gb|AAH99211.1| Ascc3l1 protein [Rattus norvegicus]	0.0639505	0.369615	0.706154	0.885255	2.45013	1.6983	0.0085636
Sel1l	158341666	>gi|158341666|ref|NP_808794.2| protein sel-1 homolog 1 [Rattus norvegicus]_x0001_gi|149025308|gb|EDL81675.1| Sel1 (suppressor of lin-12) 1 homolog (C. elegans), isoform CRA_a [Rattus norvegicus];>gi|149025309|gb|EDL81676.1| Sel1 (suppressor of lin-12) 1 homolog (C. elegans), isoform CRA_b [Rattus norvegicus];>gi|29122957|gb|AAO65770.1| SEL1L [Rattus norvegicus];>gi|14161689|gb|AAK54860.1| SEL1L […	0.0784193	0.34652	0.721784	0.884794	2.45853	1.70412	0.00986069
Lrp4	328683463	>gi|328683463|ref|NP_112612.2| low-density lipoprotein receptor-related protein 4 precursor [Rattus norvegicus]_x0001_gi|328671584|dbj|BAD18061.2| LDL receptor-related protein 4 [Rattus norvegicus];>gi|149022634|gb|EDL79528.1| low density lipoprotein receptor-related protein 4, isoform CRA_b [Rattus norvegicus];>gi|6681362|dbj|BAA88688.1| MEGF7 [Rattus norvegicus];>gi|149022633|gb|EDL79527.1| low…	0.123725	0.349991	0.769479	0.773396	2.46197	1.70651	0.048161
Phyhip	22122427	>gi|22122427|ref|NP_666093.1| phytanoyl-CoA hydroxylase-interacting protein [Mus musculus]_x0001_gi|62821761|ref|NP_001017376.1| phytanoyl-CoA hydroxylase-interacting protein [Rattus norvegicus]_x0001_gi|354467510|ref|XP_003496212.1| PREDICTED: phytanoyl-CoA hydroxylase-interacting protein-like [Cricetulus griseus]_x0001_gi|47606041|sp|Q8K0S0.1|PHYIP_MOUSE RecName: Full=Phytanoyl-CoA hydroxylase-…	0.0468494	0.41443	0.686699	0.844653	2.46979	1.71193	0.0184343
Mx1	127570	>gi|127570|sp|P18588.1|MX1_RAT RecName: Full=Interferon-induced GTP-binding protein Mx1; AltName: Full=Myxoma resistance protein 1; AltName: Full=Myxovirus resistance protein 1_x0001_gi|56721|emb|CAA36935.1| unnamed protein product [Rattus norvegicus];>gi|71534287|ref|NP_775119.2| interferon-induced GTP-binding protein Mx1 [Rattus norvegicus]_x0001_gi|71121978|gb|AAH99784.1| Myxovirus (influenza …	0.0620294	0.468587	0.669606	0.793229	2.47062	1.7125	0.0452791
RGD1309903	109457596	>gi|109457596|ref|XP_218665.4| PREDICTED: hypothetical protein [Rattus norvegicus]_x0001_gi|109460492|ref|XP_001072524.1| PREDICTED: hypothetical protein [Rattus norvegicus];>gi|149039615|gb|EDL93777.1| rCG57395 [Rattus norvegicus]	0.153547	0.361969	0.73545	0.822114	2.4737	1.71464	0.0396488
RBBP4	5032027	>gi|5032027|ref|NP_005601.1| histone-binding protein RBBP4 isoform a [Homo sapiens]_x0001_gi|47059484|ref|NP_033056.2| histone-binding protein RBBP4 [Mus musculus]_x0001_gi|116004245|ref|NP_001070481.1| histone-binding protein RBBP4 [Bos taurus]_x0001_gi|157817007|ref|NP_001101382.1| retinoblastoma binding protein 4 [Rattus norvegicus]_x0001_gi|328447205|ref|NP_001124686.1| histone-binding protei…	0.0319855	0.309429	0.707886	0.959118	2.48709	1.72392	0.00190635
Robo2	149059693	>gi|149059693|gb|EDM10576.1| roundabout homolog 2 (Drosophila) [Rattus norvegicus];>gi|281332151|ref|NP_115289.1| roundabout 2 [Rattus norvegicus];>gi|6164831|gb|AAF04558.1| Robo2 [Rattus norvegicus];>gi|149016765|gb|EDL75927.1| rCG47015 [Rattus norvegicus]	0.0827449	0.313095	0.741245	0.878979	2.4924	1.7276	0.0125463
Parp14	300793858	>gi|300793858|ref|NP_001178588.1| poly [ADP-ribose] polymerase 14 [Rattus norvegicus]_x0001_gi|109494473|ref|XP_001071334.1| PREDICTED: poly (ADP-ribose) polymerase family, member 14-like [Rattus norvegicus];>gi|149060591|gb|EDM11305.1| rCG52946 [Rattus norvegicus];>gi|149060590|gb|EDM11304.1| rCG52655, isoform CRA_b [Rattus norvegicus];>gi|149060589|gb|EDM11303.1| rCG52655, isoform CRA_a [Rattus…	0.0347461	0.357484	0.718712	0.853021	2.49991	1.73281	0.00980174
Mtmr9	54114991	>gi|54114991|ref|NP_001005761.1| myotubularin-related protein 9 [Rattus norvegicus]_x0001_gi|53733831|gb|AAH83644.1| Myotubularin related protein 9 [Rattus norvegicus]_x0001_gi|149030268|gb|EDL85324.1| myotubularin related protein 9 [Rattus norvegicus];>gi|22653222|gb|AAN03959.1|AF526269_1 myotubularin-related protein [Rattus norvegicus]	0.137948	0.366622	0.714759	0.845917	2.50207	1.7343	0.0293485
Sec62	77735350	>gi|77735350|ref|NP_001029301.1| translocation protein SEC62 [Rattus norvegicus]_x0001_gi|33086592|gb|AAP92608.1| Ab2-292 [Rattus norvegicus];>gi|149048619|gb|EDM01160.1| translocation protein 1, isoform CRA_c [Rattus norvegicus];>gi|149048618|gb|EDM01159.1| translocation protein 1, isoform CRA_b [Rattus norvegicus]	0.0126712	0.290051	0.798066	0.785638	2.51092	1.74043	0.0351577
Creg1	157787004	>gi|157787004|ref|NP_001099436.1| protein CREG1 [Rattus norvegicus]_x0001_gi|149058158|gb|EDM09315.1| cellular repressor of E1A-stimulated genes (predicted), isoform CRA_b [Rattus norvegicus]_x0001_gi|183986027|gb|AAI66446.1| Cellular repressor of E1A-stimulated genes 1 [Rattus norvegicus];>gi|149058157|gb|EDM09314.1| cellular repressor of E1A-stimulated genes (predicted), isoform CRA_a [Rattus n…	0.211475	0.349534	0.722834	0.851372	2.51133	1.74072	0.0534007
Skiv2l2	77539760	>gi|77539760|ref|NP_001029265.1| superkiller viralicidic activity 2-like 2 [Rattus norvegicus]_x0001_gi|149059353|gb|EDM10360.1| similar to RIKEN cDNA 2610528A15 [Rattus norvegicus]	0.247044	0.369484	0.684925	0.899525	2.51287	1.74179	0.0643755
Nek6	33636728	>gi|33636728|ref|NP_891998.1| serine/threonine-protein kinase Nek6 [Rattus norvegicus]_x0001_gi|37537913|sp|P59895.1|NEK6_RAT RecName: Full=Serine/threonine-protein kinase Nek6; AltName: Full=Never in mitosis A-related kinase 6; Short=NimA-related protein kinase 6_x0001_gi|33151092|gb|AAP97428.1| NIMA-related expressed kinase 6 [Rattus norvegicus]_x0001_gi|149047898|gb|EDM00514.1| NIMA (never in …	0.0254335	0.175429	0.819479	0.917473	2.51428	1.74277	0.0394659
Adrbk1	6978465	>gi|6978465|ref|NP_036908.1| beta-adrenergic receptor kinase 1 [Rattus norvegicus]_x0001_gi|114153|sp|P26817.1|ARBK1_RAT RecName: Full=Beta-adrenergic receptor kinase 1; Short=Beta-ARK-1; AltName: Full=G-protein-coupled receptor kinase 2_x0001_gi|203098|gb|AAA40802.1| beta-adrenergic receptor kinase 1 [Rattus norvegicus];>gi|149063662|gb|EDM13985.1| rCG21634, isoform CRA_c [Rattus norvegicus]	0.092442	0.372001	0.706061	0.847697	2.51976	1.74657	0.0187471
Impad1	32527741	>gi|32527741|gb|AAP86272.1| Ac2-190 [Rattus norvegicus];>gi|291049776|ref|NP_001008772.2| inositol monophosphatase 3 [Rattus norvegicus]_x0001_gi|62648593|ref|XP_575759.1| PREDICTED: myo-inositol monophosphatase A3 [Rattus norvegicus]_x0001_gi|109476093|ref|XP_001069864.1| PREDICTED: inositol monophosphatase domain containing 1 [Rattus norvegicus]_x0001_gi|353558652|sp|D4AD37.1|IMPA3_RAT RecName:…	0.0338169	0.29941	0.702699	0.965826	2.52219	1.74825	0.00276522
Wbp2	149054826	>gi|149054826|gb|EDM06643.1| WW domain binding protein 2, isoform CRA_b [Rattus norvegicus];>gi|20376818|ref|NP_620431.1| WW domain-binding protein 2 [Rattus norvegicus]_x0001_gi|25091509|sp|Q8R478.1|WBP2_RAT RecName: Full=WW domain-binding protein 2; Short=WBP-2_x0001_gi|20269981|gb|AAM18132.1|AF499026_1 WW-domain binding protein 2 [Rattus norvegicus];REV__>gi|149030989|gb|EDL86016.1| transmembr…	0.0902127	0.494675	0.61721	0.842945	2.5235	1.74916	0.0512667
Map7d1	157822037	>gi|157822037|ref|NP_001102908.1| MAP7 domain-containing protein 1 [Rattus norvegicus]_x0001_gi|149023954|gb|EDL80451.1| rCG31495 [Rattus norvegicus]	0.0652303	0.365645	0.697742	0.871146	2.52821	1.75242	0.0101532
Parp9	157073937	>gi|157073937|ref|NP_001096821.1| poly [ADP-ribose] polymerase 9 [Rattus norvegicus]_x0001_gi|118764380|gb|AAI28757.1| Parp9 protein [Rattus norvegicus];>gi|149060586|gb|EDM11300.1| poly (ADP-ribose) polymerase family, member 9 (predicted), isoform CRA_b [Rattus norvegicus];>gi|149060585|gb|EDM11299.1| poly (ADP-ribose) polymerase family, member 9 (predicted), isoform CRA_a [Rattus norvegicus]_x0…	0.035853	0.366835	0.693907	0.877318	2.52826	1.75245	0.00649145
Anapc5	149063341	>gi|149063341|gb|EDM13664.1| anaphase-promoting complex subunit 5 (predicted) [Rattus norvegicus];>gi|121949748|ref|NP_001073616.1| anaphase-promoting complex subunit 5 [Rattus norvegicus]_x0001_gi|160016451|sp|A1L1K3.1|APC5_RAT RecName: Full=Anaphase-promoting complex subunit 5; Short=APC5; AltName: Full=Cyclosome subunit 5_x0001_gi|120538607|gb|AAI29107.1| Anaphase-promoting complex subunit 5 […	0.0891528	0.340569	0.690726	0.923912	2.52896	1.75294	0.00833538
Kif5c	157819777	>gi|157819777|ref|NP_001101200.1| kinesin heavy chain isoform 5C [Rattus norvegicus]_x0001_gi|149047848|gb|EDM00464.1| kinesin family member 5C (predicted) [Rattus norvegicus];>gi|149066613|gb|EDM16486.1| kinesin family member 5A [Rattus norvegicus];>gi|47058980|ref|NP_997688.1| kinesin heavy chain isoform 5A [Rattus norvegicus]_x0001_gi|81892770|sp|Q6QLM7.1|KIF5A_RAT RecName: Full=Kinesin heavy …	0.0604303	0.370908	0.7039	0.847941	2.53292	1.75568	0.0136687
Btk	56119141	>gi|56119141|ref|NP_001007799.1| tyrosine-protein kinase BTK [Rattus norvegicus]_x0001_gi|55560069|gb|AAV52921.1| Bruton agammaglobulinemia tyrosine kinase [Rattus norvegicus];>gi|149055439|gb|EDM07023.1| Bruton agammaglobulinemia tyrosine kinase [Rattus norvegicus]	0.0688692	0.196327	0.824433	0.86165	2.53749	1.75885	0.0442675
Eif4g1	293352296	>gi|293352296|ref|XP_213569.4| PREDICTED: eukaryotic translation initiation factor 4, gamma 1 isoform 2 [Rattus norvegicus];>gi|293340928|ref|XP_001060756.2| PREDICTED: eukaryotic translation initiation factor 4 gamma, 1 isoform 1 [Rattus norvegicus];>gi|293352288|ref|XP_002727962.1| PREDICTED: eukaryotic translation initiation factor 4, gamma 1 [Rattus norvegicus];>gi|149019864|gb|EDL78012.1| rC…	0.0474424	0.345953	0.7037	0.880303	2.54623	1.76491	0.00593564
Xpot	157821833	>gi|157821833|ref|NP_001101572.1| exportin-T [Rattus norvegicus]_x0001_gi|149066812|gb|EDM16545.1| exportin, tRNA (nuclear export receptor for tRNAs) (predicted), isoform CRA_a [Rattus norvegicus];>gi|149066813|gb|EDM16546.1| exportin, tRNA (nuclear export receptor for tRNAs) (predicted), isoform CRA_b [Rattus norvegicus]	0.0858955	0.427265	0.722432	0.71796	2.54727	1.76563	0.0663434
Sorl1	281599339	>gi|281599339|ref|NP_445971.1| sortilin-related receptor [Rattus norvegicus]_x0001_gi|293349172|ref|XP_001065506.2| PREDICTED: sortilin-related receptor, LDLR class A repeats-containing [Rattus norvegicus]_x0001_gi|149041407|gb|EDL95248.1| rCG58189 [Rattus norvegicus];>gi|293361071|ref|XP_217115.5| PREDICTED: sortilin-related receptor, LDLR class A repeats-containing [Rattus norvegicus]	0.112208	0.350785	0.721529	0.834781	2.54906	1.76687	0.0243769
	149035506	>gi|149035506|gb|EDL90187.1| rCG50226, isoform CRA_a [Rattus norvegicus];>gi|732919|emb|CAA58495.1| leucocyte common antigen-related protein (LAR) [Rattus norvegicus];>gi|9507013|ref|NP_062122.1| receptor-type tyrosine-protein phosphatase F precursor [Rattus norvegicus]_x0001_gi|81918347|sp|Q64604.1|PTPRF_RAT RecName: Full=Receptor-type tyrosine-protein phosphatase F; AltName: Full=Leukocyte comm…	0.0586742	0.355349	0.716288	0.835387	2.5565	1.77203	0.0150809
Dhx58	149408137	>gi|149408137|ref|NP_001092258.1| RNA helicase LGP2 [Rattus norvegicus];>gi|149054239|gb|EDM06056.1| similar to hypothetical protein FLX11354 (predicted), isoform CRA_a [Rattus norvegicus]_x0001_gi|149054240|gb|EDM06057.1| similar to hypothetical protein FLX11354 (predicted), isoform CRA_a [Rattus norvegicus]	0.0567851	0.351391	0.712444	0.841763	2.57336	1.78372	0.0132035
Sort1	209954677	>gi|209954677|ref|NP_113955.1| sortilin precursor [Rattus norvegicus]_x0001_gi|84028264|sp|O54861.3|SORT_RAT RecName: Full=Sortilin; AltName: Full=Glycoprotein 110; Short=Gp110; AltName: Full=Neurotensin receptor 3; Short=NTR3; Flags: Precursor;>gi|2895192|gb|AAC02932.1| sortilin [Rattus norvegicus];>gi|149025687|gb|EDL81930.1| sortilin 1, isoform CRA_a [Rattus norvegicus];>gi|2564918|gb|AAB81864…	0.0330354	0.336288	0.697733	0.893144	2.57519	1.78499	0.00306449
Ltn1	198041681	>gi|198041681|ref|NP_001019406.2| zinc finger protein 294 [Rattus norvegicus];>gi|149059756|gb|EDM10639.1| rCG58802 [Rattus norvegicus]	0.0740395	0.340776	0.70428	0.873242	2.57522	1.78501	0.00979739
	149048118	>gi|149048118|gb|EDM00694.1| rCG62592, isoform CRA_a [Rattus norvegicus];>gi|58865728|ref|NP_001012079.1| rho guanine nucleotide exchange factor 2 [Rattus norvegicus]_x0001_gi|81909626|sp|Q5FVC2.1|ARHG2_RAT RecName: Full=Rho guanine nucleotide exchange factor 2; AltName: Full=Guanine nucleotide exchange factor H1; Short=GEF-H1_x0001_gi|58477218|gb|AAH90078.1| Rho/rac guanine nucleotide exchange f…	0.0399328	0.454208	0.64615	0.824055	2.57603	1.78557	0.0329719
Trove2	157821127	>gi|157821127|ref|NP_001100653.1| 60 kDa SS-A/Ro ribonucleoprotein [Rattus norvegicus]_x0001_gi|149058447|gb|EDM09604.1| TROVE domain family, member 2 (predicted) [Rattus norvegicus]	0.166838	0.340273	0.706826	0.867356	2.5784	1.78721	0.0329703
Plod3	128485638	>gi|128485638|ref|NP_835202.2| procollagen-lysine,2-oxoglutarate 5-dioxygenase 3 precursor [Rattus norvegicus]_x0001_gi|81883555|sp|Q5U367.1|PLOD3_RAT RecName: Full=Procollagen-lysine,2-oxoglutarate 5-dioxygenase 3; AltName: Full=Lysyl hydroxylase 3; Short=LH3; Flags: Precursor_x0001_gi|55250563|gb|AAH85683.1| Procollagen-lysine, 2-oxoglutarate 5-dioxygenase 3 [Rattus norvegicus]_x0001_gi|1490629…	0.14207	0.402197	0.720294	0.749197	2.57855	1.78731	0.0618405
Serpinh1	55824765	>gi|55824765|gb|AAH86529.1| Serpinh1 protein [Rattus norvegicus]_x0001_gi|149068859|gb|EDM18411.1| serine (or cysteine) proteinase inhibitor, clade H, member 1, isoform CRA_b [Rattus norvegicus]_x0001_gi|149068861|gb|EDM18413.1| serine (or cysteine) proteinase inhibitor, clade H, member 1, isoform CRA_b [Rattus norvegicus];>gi|149068858|gb|EDM18410.1| serine (or cysteine) proteinase inhibitor, cl…	0.0318917	0.396291	0.667279	0.864743	2.57975	1.78815	0.0117945
Tmx4	209915579	>gi|209915579|ref|NP_001093999.1| thioredoxin domain containing 13 [Rattus norvegicus]_x0001_gi|149023392|gb|EDL80286.1| thioredoxin domain containing 13 [Rattus norvegicus]	0.0400618	0.354936	0.686599	0.879045	2.5954	1.79899	0.00571269
Ptprc	158138488	>gi|158138488|ref|NP_612516.2| receptor-type tyrosine-protein phosphatase C isoform 4 [Rattus norvegicus]_x0001_gi|148887349|sp|P04157.2|PTPRC_RAT RecName: Full=Receptor-type tyrosine-protein phosphatase C; AltName: Full=Leukocyte common antigen; Short=L-CA; AltName: Full=T200; AltName: CD_antigen=CD45; Flags: Precursor;>gi|56559|emb|CAA68272.1| unnamed protein product [Rattus norvegicus];>gi|149…	0.038138	0.405598	0.655319	0.867219	2.59871	1.80129	0.0139924
Grin2b	149049163	>gi|149049163|gb|EDM01617.1| glutamate receptor, ionotropic, N-methyl D-aspartate 2B, isoform CRA_a [Rattus norvegicus]_x0001_gi|149049164|gb|EDM01618.1| glutamate receptor, ionotropic, N-methyl D-aspartate 2B, isoform CRA_a [Rattus norvegicus];>gi|6980984|ref|NP_036706.1| glutamate [NMDA] receptor subunit epsilon-2 precursor [Rattus norvegicus]_x0001_gi|508292|gb|AAA50554.1| NMDAR2B glutamate re…	0.0693781	0.343308	0.695752	0.875829	2.59911	1.80156	0.0087013
Smu1	17105376	>gi|17105376|ref|NP_476543.1| WD40 repeat-containing protein SMU1 [Rattus norvegicus]_x0001_gi|81916637|sp|Q99M63.1|SMU1_RAT RecName: Full=WD40 repeat-containing protein SMU1; AltName: Full=Brain-enriched WD repeat-containing protein; AltName: Full=Smu-1 suppressor of mec-8 and unc-52 protein homolog_x0001_gi|13660779|gb|AAK33013.1| brain-enriched WD-repeat protein [Rattus norvegicus];>gi|8437018…	0.0567337	0.239664	0.800085	0.815146	2.60194	1.80353	0.0366194
	149016272	>gi|149016272|gb|EDL75518.1| rCG23940, isoform CRA_g [Rattus norvegicus];>gi|149016267|gb|EDL75513.1| rCG23940, isoform CRA_b [Rattus norvegicus];>gi|149016266|gb|EDL75512.1| rCG23940, isoform CRA_a [Rattus norvegicus];>gi|149016268|gb|EDL75514.1| rCG23940, isoform CRA_c [Rattus norvegicus];>gi|84781650|ref|NP_001034104.1| mitochondrial fission factor [Rattus norvegicus]_x0001_gi|123782128|sp|Q4K…	0.0527314	0.353891	0.705758	0.836657	2.60798	1.80771	0.0135672
	149063425	>gi|149063425|gb|EDM13748.1| rCG21698 [Rattus norvegicus]	0.257926	0.318542	0.701047	0.895939	2.60936	1.80867	0.0681149
Ckap5	149022635	>gi|149022635|gb|EDL79529.1| cytoskeleton associated protein 5, isoform CRA_a [Rattus norvegicus];>gi|293346146|ref|XP_001068790.2| PREDICTED: cytoskeleton associated protein 5 isoform 6 [Rattus norvegicus];>gi|149022636|gb|EDL79530.1| cytoskeleton associated protein 5, isoform CRA_b [Rattus norvegicus];>gi|293357929|ref|XP_230282.5| PREDICTED: cytoskeleton associated protein 5 [Rattus norvegicus…	0.0487565	0.329257	0.705332	0.871801	2.61036	1.80936	0.00656103
Poldip2	224549858	>gi|224549858|gb|ACN54045.1| DNA-directed polymerase delta interacting protein 2 [Rattus norvegicus]	0.0863576	0.326522	0.715622	0.853026	2.61539	1.81285	0.0147466
RGD1309762	293341206	>gi|293341206|ref|XP_001079719.2| PREDICTED: chromosome 12 open reading frame 51-like [Rattus norvegicus]_x0001_gi|293352589|ref|XP_222205.5| PREDICTED: chromosome 12 open reading frame 51-like [Rattus norvegicus];>gi|149063422|gb|EDM13745.1| rCG21660 [Rattus norvegicus];>gi|149063423|gb|EDM13746.1| rCG21907 [Rattus norvegicus];>gi|149063424|gb|EDM13747.1| rCG21535 [Rattus norvegicus]	0.089307	0.337213	0.701943	0.864221	2.61704	1.81399	0.0132208
Ccdc104	67846002	>gi|67846002|ref|NP_001020037.1| coiled-coil domain-containing protein 104 [Rattus norvegicus]_x0001_gi|81908690|sp|Q4V8E4.1|CC104_RAT RecName: Full=Coiled-coil domain-containing protein 104_x0001_gi|66910609|gb|AAH97425.1| Coiled-coil domain containing 104 [Rattus norvegicus]_x0001_gi|149044840|gb|EDL98026.1| similar to hypothetical protein MGC15407, isoform CRA_a [Rattus norvegicus];>gi|1490448…	0.0509665	0.375541	0.674774	0.862239	2.62008	1.8161	0.0107505
Zbtb20	149060466	>gi|149060466|gb|EDM11180.1| zinc finger and BTB domain containing 20 (predicted), isoform CRA_c [Rattus norvegicus]_x0001_gi|149060467|gb|EDM11181.1| zinc finger and BTB domain containing 20 (predicted), isoform CRA_c [Rattus norvegicus]_x0001_gi|149060468|gb|EDM11182.1| zinc finger and BTB domain containing 20 (predicted), isoform CRA_c [Rattus norvegicus]_x0001_gi|149060469|gb|EDM11183.1| zinc…	0.0268338	0.245697	0.76747	0.861663	2.62245	1.81774	0.0179757
Ssrp1	54020668	>gi|54020668|ref|NP_112383.1| FACT complex subunit SSRP1 [Rattus norvegicus]_x0001_gi|83305804|sp|Q04931.2|SSRP1_RAT RecName: Full=FACT complex subunit SSRP1; AltName: Full=Facilitates chromatin transcription complex subunit SSRP1; AltName: Full=Recombination signal sequence recognition protein 1; AltName: Full=Structure-specific recognition protein 1; AltName: Full=T160_x0001_gi|53734496|gb|AAH8…	0.114509	0.327404	0.719472	0.839773	2.6255	1.81985	0.0229324
2610002M06Rik	27229022	>gi|27229022|ref|NP_080197.2| charged multivesicular body protein 1b-2 [Mus musculus]_x0001_gi|197387649|ref|NP_001128061.1| uncharacterized protein LOC363487 [Rattus norvegicus]_x0001_gi|354490922|ref|XP_003507605.1| PREDICTED: charged multivesicular body protein 1b-2-like [Cricetulus griseus]_x0001_gi|73917727|sp|Q9CQD4.2|CH1B2_MOUSE RecName: Full=Charged multivesicular body protein 1b-2; AltNa…	0.0171597	0.292277	0.723417	0.872984	2.64401	1.83269	0.00598501
Numa1	109459149	>gi|109459149|ref|XP_218972.4| PREDICTED: nuclear mitotic apparatus protein 1 [Rattus norvegicus];>gi|109462514|ref|XP_001068093.1| PREDICTED: nuclear mitotic apparatus protein 1 isoform 2 [Rattus norvegicus];>gi|149068684|gb|EDM18236.1| nuclear mitotic apparatus protein 1, isoform CRA_b [Rattus norvegicus]_x0001_gi|149068685|gb|EDM18237.1| nuclear mitotic apparatus protein 1, isoform CRA_b [Ratt…	0.0507828	0.301034	0.713131	0.87561	2.65578	1.84085	0.00683795
Golgb1	149060541	>gi|149060541|gb|EDM11255.1| golgi autoantigen, golgin subfamily b, macrogolgin 1, isoform CRA_c [Rattus norvegicus];>gi|20302065|ref|NP_620240.1| Golgin subfamily B member 1 [Rattus norvegicus]_x0001_gi|516826|dbj|BAA05026.1| rat GCP360 [Rattus norvegicus];>gi|149060539|gb|EDM11253.1| golgi autoantigen, golgin subfamily b, macrogolgin 1, isoform CRA_a [Rattus norvegicus];>gi|149060540|gb|EDM1125…	0.117856	0.335411	0.699129	0.853685	2.66022	1.84393	0.0204272
Ril	149052601	>gi|149052601|gb|EDM04418.1| reversion induced LIM gene, isoform CRA_a [Rattus norvegicus];>gi|8394189|ref|NP_058758.1| PDZ and LIM domain protein 4 [Rattus norvegicus]_x0001_gi|1710304|sp|P36202.2|PDLI4_RAT RecName: Full=PDZ and LIM domain protein 4; AltName: Full=H-REV18; AltName: Full=LIM protein RIL; AltName: Full=RIT-18; AltName: Full=Reversion-induced LIM protein_x0001_gi|887580|emb|CAA5399…	0.0882719	0.256449	0.735111	0.891404	2.66158	1.84487	0.0158354
Srpk2	157819063	>gi|157819063|ref|NP_001100045.1| serine/threonine-protein kinase SRPK2 [Rattus norvegicus]_x0001_gi|149046572|gb|EDL99397.1| serine/arginine-rich protein specific kinase 2 (predicted), isoform CRA_b [Rattus norvegicus]_x0001_gi|171846868|gb|AAI61879.1| SFRS protein kinase 2 [Rattus norvegicus];>gi|149046573|gb|EDL99398.1| serine/arginine-rich protein specific kinase 2 (predicted), isoform CRA_c …	0.0967711	0.293227	0.72841	0.8533	2.66371	1.84634	0.0180742
Nup153	149045074	>gi|149045074|gb|EDL98160.1| nucleoporin 153, isoform CRA_a [Rattus norvegicus];>gi|158186646|ref|NP_001093940.1| nuclear pore complex protein Nup153 [Rattus norvegicus]_x0001_gi|149045075|gb|EDL98161.1| nucleoporin 153, isoform CRA_b [Rattus norvegicus];>gi|54261677|gb|AAH84700.1| Nup153 protein [Rattus norvegicus]	0.151116	0.327088	0.737271	0.788626	2.66774	1.84914	0.0461798
	149038518	>gi|149038518|gb|EDL92848.1| rCG41130 [Rattus norvegicus]	0.218087	0.196358	0.8166	0.812375	2.6701	1.85077	0.0943197
Ubxn4	58865626	>gi|58865626|ref|NP_001012025.1| UBX domain-containing protein 4 [Rattus norvegicus]_x0001_gi|81882961|sp|Q5HZY0.1|UBXN4_RAT RecName: Full=UBX domain-containing protein 4; AltName: Full=Erasin; AltName: Full=UBX domain-containing protein 2_x0001_gi|57032936|gb|AAH88845.1| UBX domain protein 4 [Rattus norvegicus]_x0001_gi|149058720|gb|EDM09877.1| rCG46129, isoform CRA_a [Rattus norvegicus];>gi|149…	0.154544	0.345024	0.679125	0.872798	2.67529	1.85437	0.027939
Supt16h	157821845	>gi|157821845|ref|NP_001100731.1| FACT complex subunit SPT16 [Rattus norvegicus]_x0001_gi|149033673|gb|EDL88471.1| suppressor of Ty 16 homolog (S. cerevisiae) (predicted) [Rattus norvegicus]	0.0747212	0.33363	0.775946	0.700846	2.68154	1.8587	0.0675347
Ddb1	293344614	>gi|293344614|ref|XP_002725831.1| PREDICTED: damage-specific DNA binding protein 1 [Rattus norvegicus]_x0001_gi|293356422|ref|XP_002728912.1| PREDICTED: DNA damage-binding protein 1 [Rattus norvegicus]_x0001_gi|149062405|gb|EDM12828.1| damage-specific DNA binding protein 1 [Rattus norvegicus];>gi|81868411|sp|Q9ESW0.1|DDB1_RAT RecName: Full=DNA damage-binding protein 1; AltName: Full=Damage-specif…	0.0400219	0.341922	0.687082	0.857236	2.68619	1.86193	0.00752665
Smarca4	149020472	>gi|149020472|gb|EDL78277.1| SWI/SNF related, matrix associated, actin dependent regulator of chromatin, subfamily a, member 4, isoform CRA_a [Rattus norvegicus];>gi|149020473|gb|EDL78278.1| SWI/SNF related, matrix associated, actin dependent regulator of chromatin, subfamily a, member 4, isoform CRA_b [Rattus norvegicus];>gi|209954670|ref|NP_599195.1| transcription activator BRG1 [Rattus norvegi…	0.0680287	0.307796	0.705945	0.86349	2.69446	1.86766	0.00966959
Itgb2	163937849	>gi|163937849|ref|NP_001032869.2| integrin beta 2 [Rattus norvegicus]_x0001_gi|149043650|gb|EDL97101.1| rCG60535, isoform CRA_a [Rattus norvegicus]_x0001_gi|187469171|gb|AAI66721.1| Integrin beta 2 [Rattus norvegicus];>gi|149043651|gb|EDL97102.1| rCG60535, isoform CRA_b [Rattus norvegicus];>gi|274320328|ref|NP_037303.1| integrin, beta 7 [Rattus norvegicus]_x0001_gi|149031941|gb|EDL86853.1| rCG507…	0.139198	0.375357	0.671073	0.837337	2.70124	1.87236	0.0314258
Stat2	58865380	>gi|58865380|ref|NP_001011905.1| signal transducer and activator of transcription 2 [Rattus norvegicus]_x0001_gi|53734402|gb|AAH83867.1| Signal transducer and activator of transcription 2 [Rattus norvegicus];>gi|149029706|gb|EDL84877.1| rCG42435 [Rattus norvegicus];>gi|209571565|ref|NP_001129366.1| WD repeat domain 25-like [Rattus norvegicus]_x0001_gi|187469431|gb|AAI66712.1| Wdr25l protein [Ratt…	0.0484738	0.296583	0.691378	0.889753	2.73129	1.89318	0.00416417
Scaf4	189163477	>gi|189163477|ref|NP_001032424.2| splicing factor, arginine/serine-rich 15 [Rattus norvegicus];>gi|37361886|gb|AAQ91056.1| LRRGT00100 [Rattus norvegicus];>gi|149059800|gb|EDM10683.1| splicing factor, arginine/serine-rich 15, isoform CRA_a [Rattus norvegicus];>gi|1438536|gb|AAC52659.1| rA4 [Rattus norvegicus]	0.0542537	0.260335	0.7091	0.901417	2.7361	1.89652	0.00735133
Fth1	58477732	>gi|58477732|gb|AAH89817.1| Fth1 protein [Rattus norvegicus]_x0001_gi|66911979|gb|AAH97341.1| Fth1 protein [Rattus norvegicus];>gi|83404987|gb|AAI11079.1| Fth1 protein [Rattus norvegicus];>gi|50927649|gb|AAH78892.1| Fth1 protein [Rattus norvegicus];>gi|117558589|gb|AAI27508.1| Fth1 protein [Rattus norvegicus];>gi|293350671|ref|XP_002727552.1| PREDICTED: ferritin heavy chain-like [Rattus norvegicu…	0.0773517	0.352203	0.665527	0.861308	2.74361	1.90172	0.0118567
Aqr	155369656	>gi|155369656|ref|NP_001094457.1| intron-binding protein aquarius [Rattus norvegicus]_x0001_gi|126631237|gb|AAI33728.1| Aqr protein [Rattus norvegicus]_x0001_gi|149022935|gb|EDL79829.1| aquarius (predicted), isoform CRA_a [Rattus norvegicus];>gi|149022936|gb|EDL79830.1| aquarius (predicted), isoform CRA_b [Rattus norvegicus]	0.141946	0.225979	0.774401	0.820015	2.74738	1.90434	0.0488505
Psap	298231225	>gi|298231225|ref|NP_001177165.1| sulfated glycoprotein 1 isoform B preproprotein [Rattus norvegicus]_x0001_gi|149038762|gb|EDL93051.1| prosaposin, isoform CRA_b [Rattus norvegicus];>gi|298231227|ref|NP_001177166.1| sulfated glycoprotein 1 isoform C preproprotein [Rattus norvegicus];>gi|134219|sp|P10960.1|SAP_RAT RecName: Full=Sulfated glycoprotein 1; Short=SGP-1; AltName: Full=Prosaposin; Flags:…	0.0637692	0.32521	0.712942	0.806887	2.74778	1.90461	0.0200177
Ifi47	149052388	>gi|149052388|gb|EDM04205.1| interferon gamma inducible protein, isoform CRA_b [Rattus norvegicus];>gi|309951088|ref|NP_742016.2| interferon gamma inducible protein 47 [Rattus norvegicus];>gi|44890246|gb|AAH66660.1| Ifi47 protein [Rattus norvegicus]	0.0758665	0.379565	0.6408	0.86979	2.74924	1.90563	0.0145599
LOC100361629	293357025	>gi|293357025|ref|XP_002729049.1| PREDICTED: Erbb2 interacting protein [Rattus norvegicus]	0.0516767	0.232649	0.731477	0.888849	2.75102	1.90686	0.0134956
Ptprs	158564331	>gi|158564331|sp|Q64605.2|PTPRS_RAT RecName: Full=Receptor-type tyrosine-protein phosphatase S; Short=R-PTP-S; AltName: Full=Leukocyte common antigen-related protein-tyrosine phosphatase 2; Short=LAR-PTP2; AltName: Full=Receptor-type tyrosine-protein phosphatase sigma; Short=R-PTP-sigma; Flags: Precursor_x0001_gi|76779324|gb|AAI05754.1| Ptprd protein [Rattus norvegicus];>gi|9507011|ref|NP_062013.…	0.0923617	0.315231	0.689569	0.860446	2.75295	1.9082	0.0130225
Rab6a	13195674	>gi|13195674|ref|NP_077249.1| ras-related protein Rab-6A isoform 2 [Mus musculus]_x0001_gi|13638404|sp|P35279.4|RAB6A_MOUSE RecName: Full=Ras-related protein Rab-6A; Short=Rab-6_x0001_gi|313104164|sp|Q9WVB1.2|RAB6A_RAT RecName: Full=Ras-related protein Rab-6A; Short=Rab-6_x0001_gi|7670415|dbj|BAA95059.1| unnamed protein product [Mus musculus]_x0001_gi|26341820|dbj|BAC34572.1| unnamed protein prod…	0.0616564	0.354361	0.67994	0.827833	2.75517	1.90974	0.0152881
Oxa1l	274318365	>gi|274318365|ref|NP_001162055.1| oxidase assembly 1-like [Rattus norvegicus]_x0001_gi|149063882|gb|EDM14152.1| rCG23545, isoform CRA_c [Rattus norvegicus];>gi|149063883|gb|EDM14153.1| rCG23545, isoform CRA_d [Rattus norvegicus];>gi|149063881|gb|EDM14151.1| rCG23545, isoform CRA_b [Rattus norvegicus]	0.0634642	0.308261	0.692918	0.861986	2.75579	1.91017	0.00841877
Cdc5l	16758290	>gi|16758290|ref|NP_445979.1| cell division cycle 5-related protein [Rattus norvegicus]_x0001_gi|73619939|sp|O08837.2|CDC5L_RAT RecName: Full=Cell division cycle 5-related protein; AltName: Full=Cdc5-like protein; AltName: Full=Pombe Cdc5-related protein_x0001_gi|7109704|gb|AAD05365.2| Cdc5-like protein [Rattus norvegicus]_x0001_gi|149069286|gb|EDM18727.1| cell division cycle 5-like (S. pombe) [R…	0.0454826	0.319402	0.691253	0.846976	2.76602	1.91726	0.0085738
Rbm16	20806133	>gi|20806133|ref|NP_620794.1| protein SCAF8 [Rattus norvegicus]_x0001_gi|81910576|sp|Q63623.1|SCAF8_RAT RecName: Full=Protein SCAF8; AltName: Full=RNA-binding motif protein 16; AltName: Full=SR-related and CTD-associated factor 8_x0001_gi|1438530|gb|AAC52656.1| rA8 [Rattus norvegicus]	0.0249635	0.342755	0.646763	0.8988	2.76608	1.9173	0.00287013
Lipa	77917572	>gi|77917572|ref|NP_036864.3| lysosomal acid lipase/cholesteryl ester hydrolase precursor [Rattus norvegicus]_x0001_gi|47938961|gb|AAH72532.1| Lipase A, lysosomal acid, cholesterol esterase [Rattus norvegicus]_x0001_gi|149062738|gb|EDM13161.1| lysosomal acid lipase 1, isoform CRA_a [Rattus norvegicus]_x0001_gi|149062739|gb|EDM13162.1| lysosomal acid lipase 1, isoform CRA_a [Rattus norvegicus]_x00…	0.039953	0.366736	0.677896	0.811395	2.76793	1.91858	0.0177443
Rad21	71043766	>gi|71043766|ref|NP_001020872.1| double-strand-break repair protein rad21 homolog [Rattus norvegicus]_x0001_gi|68533861|gb|AAH99200.1| RAD21 homolog (S. pombe) [Rattus norvegicus]_x0001_gi|149066403|gb|EDM16276.1| similar to HR21spA [Rattus norvegicus];>gi|293346380|ref|XP_002726296.1| PREDICTED: RAD21 homolog [Rattus norvegicus];>gi|293358151|ref|XP_001072159.2| PREDICTED: RAD21 homolog [Rattus …	0.12567	0.36239	0.687007	0.799947	2.76872	1.91913	0.0344095
Chmp2b	30794432	>gi|30794432|ref|NP_081155.1| charged multivesicular body protein 2b [Mus musculus]_x0001_gi|293340650|ref|XP_001063932.2| PREDICTED: chromatin modifying protein 2B-like [Rattus norvegicus]_x0001_gi|301772652|ref|XP_002921745.1| PREDICTED: charged multivesicular body protein 2b-like [Ailuropoda melanoleuca]_x0001_gi|345795347|ref|XP_544799.3| PREDICTED: charged multivesicular body protein 2b [Can…	0.0846347	0.330833	0.689606	0.833524	2.77151	1.92106	0.0162265
Sorbs2	16758606	>gi|16758606|ref|NP_446222.1| sorbin and SH3 domain-containing protein 2 [Rattus norvegicus]_x0001_gi|2555185|gb|AAB81527.1| SH3-containing protein p4015 [Rattus norvegicus];>gi|149021399|gb|EDL78862.1| Arg/Abl-interacting protein ArgBP2, isoform CRA_c [Rattus norvegicus]	0.182266	0.334306	0.673903	0.856042	2.7761	1.92425	0.0384579
Acsl4	16758426	>gi|16758426|ref|NP_446075.1| long-chain-fatty-acid--CoA ligase 4 [Rattus norvegicus]_x0001_gi|6016483|sp|O35547.1|ACSL4_RAT RecName: Full=Long-chain-fatty-acid--CoA ligase 4; AltName: Full=Long-chain acyl-CoA synthetase 4; Short=LACS 4_x0001_gi|2392023|dbj|BAA22195.1| Acyl-CoA synthetase [Rattus norvegicus]_x0001_gi|149030130|gb|EDL85207.1| acyl-CoA synthetase long-chain family member 4, isoform…	0.0636658	0.414788	0.611229	0.868108	2.78054	1.92732	0.0217649
RGD1311422	293340571	>gi|293340571|ref|XP_001081678.2| PREDICTED: similar to CG8841-PA [Rattus norvegicus]_x0001_gi|293351967|ref|XP_213523.5| PREDICTED: similar to CG8841-PA [Rattus norvegicus]	0.263268	0.299891	0.667962	0.906788	2.78275	1.92885	0.0695352
SF3B1	54112117	>gi|54112117|ref|NP_036565.2| splicing factor 3B subunit 1 isoform 1 [Homo sapiens]_x0001_gi|153791358|ref|NP_112456.2| splicing factor 3B subunit 1 [Mus musculus]_x0001_gi|189339231|ref|NP_445878.1| splicing factor 3b, subunit 1 [Rattus norvegicus]_x0001_gi|74005042|ref|XP_545578.2| PREDICTED: splicing factor 3B subunit 1 isoform 1 [Canis lupus familiaris]_x0001_gi|194044035|ref|XP_001928829.1| …	0.0506766	0.313575	0.679141	0.86498	2.7949	1.93728	0.00601413
Tbc1d15	293348593	>gi|293348593|ref|XP_002726932.1| PREDICTED: TBC1 domain family, member 15 isoform 2 [Rattus norvegicus]_x0001_gi|293360499|ref|XP_002729831.1| PREDICTED: TBC1 domain family, member 15 isoform 1 [Rattus norvegicus];>gi|109480517|ref|XP_345826.3| PREDICTED: TBC1 domain family, member 15 isoform 2 [Rattus norvegicus]_x0001_gi|109481877|ref|XP_001078627.1| PREDICTED: TBC1 domain family, member 15 is…	0.0818765	0.288199	0.697083	0.863794	2.79505	1.93738	0.0113476
Epha4	241666404	>gi|241666404|ref|NP_001155883.1| Eph receptor A4 [Rattus norvegicus];>gi|149016216|gb|EDL75462.1| similar to Eph receptor A4 (predicted) [Rattus norvegicus]	0.0653951	0.387098	0.650159	0.82259	2.80764	1.94611	0.0209444
Prkar1a	6981396	>gi|6981396|ref|NP_037313.1| cAMP-dependent protein kinase type I-alpha regulatory subunit [Rattus norvegicus]_x0001_gi|125196|sp|P09456.2|KAP0_RAT RecName: Full=cAMP-dependent protein kinase type I-alpha regulatory subunit_x0001_gi|206673|gb|AAB54276.1| R-I subunit [Rattus norvegicus]_x0001_gi|149054655|gb|EDM06472.1| protein kinase, cAMP dependent regulatory, type I, alpha, isoform CRA_a [Rattu…	0.0545878	0.407445	0.654413	0.789367	2.81096	1.94841	0.030985
Rangap1	349501086	>gi|349501086|ref|NP_001231784.1| RAN GTPase activating protein 1 [Rattus norvegicus]_x0001_gi|149065835|gb|EDM15708.1| rCG59652, isoform CRA_b [Rattus norvegicus];>gi|51858739|gb|AAH82056.1| RAN GTPase activating protein 1 [Rattus norvegicus];>gi|149065836|gb|EDM15709.1| rCG59652, isoform CRA_c [Rattus norvegicus];>gi|149065834|gb|EDM15707.1| rCG59652, isoform CRA_a [Rattus norvegicus]	0.0689981	0.374991	0.675753	0.789193	2.81479	1.95106	0.0272329
Gria2	149048284	>gi|149048284|gb|EDM00860.1| glutamate receptor, ionotropic, AMPA2, isoform CRA_b [Rattus norvegicus];>gi|139394534|ref|NP_001077280.1| glutamate receptor 2 isoform 2 precursor [Rattus norvegicus]_x0001_gi|204382|gb|AAA41240.1| glutamate receptor subunit 2 [Rattus norvegicus]_x0001_gi|204396|gb|AAA41244.1| glutamate receptor (GluR-B) [Rattus norvegicus];>gi|149048283|gb|EDM00859.1| glutamate rece…	0.0771671	0.333925	0.685579	0.820423	2.81769	1.95307	0.0173695
Rnf14	197927419	>gi|197927419|ref|NP_001030167.1| ring finger protein 14 [Rattus norvegicus]_x0001_gi|73909209|gb|AAI03649.1| Rnf14 protein [Rattus norvegicus]_x0001_gi|149017388|gb|EDL76439.1| rCG49400, isoform CRA_a [Rattus norvegicus]_x0001_gi|149017389|gb|EDL76440.1| rCG49400, isoform CRA_a [Rattus norvegicus]_x0001_gi|149017392|gb|EDL76443.1| rCG49400, isoform CRA_a [Rattus norvegicus]_x0001_gi|149017394|gb…	0.037204	0.298462	0.677401	0.877451	2.81797	1.95327	0.00341242
Arhgef2	58865728	>gi|58865728|ref|NP_001012079.1| rho guanine nucleotide exchange factor 2 [Rattus norvegicus]_x0001_gi|81909626|sp|Q5FVC2.1|ARHG2_RAT RecName: Full=Rho guanine nucleotide exchange factor 2; AltName: Full=Guanine nucleotide exchange factor H1; Short=GEF-H1_x0001_gi|58477218|gb|AAH90078.1| Rho/rac guanine nucleotide exchange factor (GEF) 2 [Rattus norvegicus];>gi|149048118|gb|EDM00694.1| rCG62592, …	0.0677318	0.318038	0.681921	0.840203	2.83333	1.96391	0.0115072
Mta1	12018244	>gi|12018244|ref|NP_072110.1| metastasis-associated protein MTA1 [Rattus norvegicus]_x0001_gi|2498590|sp|Q62599.1|MTA1_RAT RecName: Full=Metastasis-associated protein MTA1_x0001_gi|595253|gb|AAA82722.1| Mta1 [Rattus norvegicus];>gi|149044019|gb|EDL97401.1| metastasis associated 1, isoform CRA_a [Rattus norvegicus]_x0001_gi|149044020|gb|EDL97402.1| metastasis associated 1, isoform CRA_a [Rattus no…	0.0929515	0.247878	0.703463	0.885119	2.83487	1.96498	0.0145441
Smarca5	157817975	>gi|157817975|ref|NP_001100889.1| SWI/SNF-related matrix-associated actin-dependent regulator of chromatin subfamily A member 5 [Rattus norvegicus]_x0001_gi|149037939|gb|EDL92299.1| SWI/SNF related, matrix associated, actin dependent regulator of chromatin, subfamily a, member 5 (predicted), isoform CRA_a [Rattus norvegicus];>gi|293354700|ref|XP_002728549.1| PREDICTED: SWI/SNF related, matrix ass…	0.100191	0.284606	0.686225	0.871792	2.83501	1.96508	0.0132036
P4ha1	474940	>gi|474940|emb|CAA55546.1| gamma-butyrobetaine,2-oxoglutarate dioxygenase [Rattus norvegicus];>gi|51036657|ref|NP_742059.2| prolyl 4-hydroxylase subunit alpha-1 precursor [Rattus norvegicus]_x0001_gi|90111077|sp|P54001.2|P4HA1_RAT RecName: Full=Prolyl 4-hydroxylase subunit alpha-1; Short=4-PH alpha-1; AltName: Full=Procollagen-proline,2-oxoglutarate-4-dioxygenase subunit alpha-1; Flags: Precursor…	0.0325856	0.311555	0.721995	0.77465	2.84173	1.96974	0.0258313
Raver1	62078607	>gi|62078607|ref|NP_001013961.1| ribonucleoprotein PTB-binding 1 [Rattus norvegicus]_x0001_gi|81910350|sp|Q5XI28.1|RAVR1_RAT RecName: Full=Ribonucleoprotein PTB-binding 1; AltName: Full=Protein raver-1_x0001_gi|54035337|gb|AAH83865.1| Ribonucleoprotein, PTB-binding 1 [Rattus norvegicus]_x0001_gi|149020521|gb|EDL78326.1| RAVER1 homolog (human), isoform CRA_b [Rattus norvegicus];>gi|149020523|gb|ED…	0.0608535	0.30513	0.665378	0.879522	2.84686	1.97329	0.00519974
Bzw1	13385296	>gi|13385296|ref|NP_080100.1| basic leucine zipper and W2 domain-containing protein 1 [Mus musculus]_x0001_gi|38454312|ref|NP_942084.1| basic leucine zipper and W2 domain-containing protein 1 [Rattus norvegicus]_x0001_gi|331028747|ref|NP_001193542.1| basic leucine zipper and W2 domain-containing protein 1 [Bos taurus]_x0001_gi|333470717|ref|NP_001193996.1| basic leucine zipper and W2 domain-conta…	0.0303559	0.323504	0.680275	0.83059	2.85008	1.97552	0.00953631
Itgam	149067646	>gi|149067646|gb|EDM17198.1| integrin alpha M [Rattus norvegicus];>gi|29789036|ref|NP_036843.1| integrin alpha-M [Rattus norvegicus]_x0001_gi|8917587|gb|AAF81280.1| integrin beta 2 alpha subunit [Rattus norvegicus];>gi|1399245|gb|AAB03226.1| integrin alpha-M [Rattus norvegicus]	0.113711	0.363323	0.644584	0.845566	2.85216	1.97697	0.0222282
	149065082	>gi|149065082|gb|EDM15158.1| rCG27987, isoform CRA_b [Rattus norvegicus];>gi|283046651|ref|NP_037212.2| receptor-type tyrosine-protein phosphatase zeta isoform 1 precursor [Rattus norvegicus];>gi|3183128|sp|Q62656.1|PTPRZ_RAT RecName: Full=Receptor-type tyrosine-protein phosphatase zeta; Short=R-PTP-zeta; AltName: Full=3F8 chondroitin sulfate proteoglycan; AltName: Full=3H1 keratan sulfate proteo…	0.0303198	0.370098	0.702598	0.732486	2.86557	1.98626	0.0421114
Rbm39	61557287	>gi|61557287|ref|NP_001013225.1| RNA-binding protein 39 [Rattus norvegicus]_x0001_gi|60552170|gb|AAH91394.1| RNA binding motif protein 39 [Rattus norvegicus]_x0001_gi|74196119|dbj|BAE32977.1| unnamed protein product [Mus musculus]_x0001_gi|149030834|gb|EDL85861.1| RNA-binding region (RNP1, RRM) containing 2, isoform CRA_f [Rattus norvegicus]_x0001_gi|151357447|emb|CAO78043.1| RNA binding motif pr…	0.16117	0.293895	0.688854	0.841506	2.87474	1.99262	0.0326872
Mapk8ip3	149052075	>gi|149052075|gb|EDM03892.1| mitogen-activated protein kinase 8 interacting protein 3 [Rattus norvegicus];>gi|169790901|ref|NP_001094143.1| C-Xun-amino-terminal kinase-interacting protein 3 [Rattus norvegicus]_x0001_gi|87130875|gb|ABD24061.1| XIP3 protein [Rattus norvegicus];>gi|40714466|dbj|BAD06904.1| XNK/SAPK-associated protein 1b [Rattus norvegicus];>gi|40714464|dbj|BAD06903.1| XNK/SAPK-assoc…	0.0340753	0.307447	0.661036	0.873358	2.87613	1.99358	0.00304679
Ubr1	296010823	>gi|296010823|ref|NP_001171543.1| ubiquitin protein ligase E3 component n-recognin 1 [Rattus norvegicus]_x0001_gi|295443877|dbj|BAX06627.1| UBR1 [Rattus norvegicus];>gi|149023072|gb|EDL79966.1| rCG26968 [Rattus norvegicus]	0.0785925	0.292964	0.669274	0.875394	2.87733	1.99441	0.00800779
Usp4	202070754	>gi|202070754|ref|NP_001128484.1| ubiquitin carboxyl-terminal hydrolase 4 isoform a [Rattus norvegicus]_x0001_gi|302595968|sp|B2GUZ1.1|UBP4_RAT RecName: Full=Ubiquitin carboxyl-terminal hydrolase 4; AltName: Full=Deubiquitinating enzyme 4; AltName: Full=Ubiquitin thioesterase 4; AltName: Full=Ubiquitin-specific-processing protease 4_x0001_gi|149018536|gb|EDL77177.1| similar to Ubiquitin carboxyl-…	0.0420867	0.327165	0.681453	0.81448	2.87912	1.99565	0.013605
Klc1	126517467	>gi|126517467|ref|NP_001075443.1| kinesin light chain 1 isoform C [Rattus norvegicus]_x0001_gi|215274103|sp|P37285.2|KLC1_RAT RecName: Full=Kinesin light chain 1; Short=KLC 1_x0001_gi|111904|pir||C41539 kinesin light chain C - rat;>gi|126517483|ref|NP_001075442.1| kinesin light chain 1 isoform B [Rattus norvegicus];>gi|126517461|ref|NP_001075441.1| kinesin light chain 1 isoform A [Rattus norvegic…	0.0594718	0.328723	0.680356	0.813688	2.88177	1.99749	0.0155592
Chmp2a	21312151	>gi|21312151|ref|NP_081161.1| charged multivesicular body protein 2a [Mus musculus]_x0001_gi|157821085|ref|NP_001102376.1| charged multivesicular body protein 2a [Rattus norvegicus]_x0001_gi|296234806|ref|XP_002762613.1| PREDICTED: charged multivesicular body protein 2a-like isoform 1 [Callithrix jacchus]_x0001_gi|296234808|ref|XP_002762614.1| PREDICTED: charged multivesicular body protein 2a-lik…	0.0612887	0.326265	0.686595	0.801388	2.89512	2.00675	0.0186288
Rrm1	61557388	>gi|61557388|ref|NP_001013254.1| ribonucleotide reductase M1 [Rattus norvegicus]_x0001_gi|55250768|gb|AAH85906.1| Ribonucleotide reductase M1 [Rattus norvegicus]_x0001_gi|149068638|gb|EDM18190.1| ribonucleotide reductase M1 (mapped), isoform CRA_b [Rattus norvegicus];>gi|293356092|ref|XP_002728828.1| PREDICTED: ribonucleotide reductase M1 [Rattus norvegicus]	0.0577367	0.272866	0.676444	0.875717	2.9049	2.01352	0.00591224
Acsl3	16923952	>gi|16923952|ref|NP_476448.1| long-chain-fatty-acid--CoA ligase 3 [Rattus norvegicus]_x0001_gi|13431600|sp|Q63151.1|ACSL3_RAT RecName: Full=Long-chain-fatty-acid--CoA ligase 3; AltName: Full=Brain acyl-CoA synthetase II; AltName: Full=Long-chain acyl-CoA synthetase 3; Short=LACS 3_x0001_gi|1468969|dbj|BAA06340.1| brain acyl-CoA synthtase II [Rattus norvegicus]_x0001_gi|149016228|gb|EDL75474.1| ac…	0.0450857	0.297123	0.655088	0.883093	2.9091	2.01644	0.00292302
Fry	189342174	>gi|189342174|gb|ACD91666.1| furry-like protein [Rattus norvegicus];>gi|281371436|ref|NP_001163869.1| furry homolog [Rattus norvegicus]_x0001_gi|189342172|gb|ACD91665.1| furry-like protein [Rattus norvegicus];>gi|149034792|gb|EDL89512.1| rCG42526 [Rattus norvegicus];>gi|149034789|gb|EDL89509.1| rCG42694 [Rattus norvegicus];>gi|149034786|gb|EDL89506.1| rCG42619, isoform CRA_a [Rattus norvegicus];>…	0.203205	0.290595	0.636505	0.921406	2.91046	2.01738	0.0414739
Hspbp1	78098997	>gi|78098997|sp|Q6IMX7.1|HPBP1_RAT RecName: Full=Hsp70-binding protein 1; Short=HspBP1; AltName: Full=Heat shock protein-binding protein 1; AltName: Full=Hsp70-interacting protein 1_x0001_gi|47939891|gb|AAH72541.1| HSPA (heat shock 70kDa) binding protein, cytoplasmic cochaperone 1 [Rattus norvegicus]_x0001_gi|149016660|gb|EDL75846.1| hsp70-interacting protein, isoform CRA_a [Rattus norvegicus];>g…	0.14202	0.343132	0.689816	0.768571	2.92136	2.02493	0.0450044
Pdcd10	57164017	>gi|57164017|ref|NP_001009542.1| programmed cell death protein 10 [Rattus norvegicus]_x0001_gi|77416557|sp|Q6NX65.1|PDC10_RAT RecName: Full=Programmed cell death protein 10_x0001_gi|45501042|gb|AAH67245.1| Programmed cell death 10 [Rattus norvegicus]_x0001_gi|149048308|gb|EDM00884.1| similar to programmed cell death 10 [Rattus norvegicus]	0.162872	0.295829	0.664392	0.863195	2.9246	2.02718	0.0291607
Anapc1	157820993	>gi|157820993|ref|NP_001101241.1| anaphase-promoting complex subunit 1 [Rattus norvegicus]_x0001_gi|149023243|gb|EDL80137.1| anaphase promoting complex subunit 1 (predicted) [Rattus norvegicus]	0.0449415	0.317791	0.653924	0.849156	2.94556	2.04171	0.00650196
Gtpbp1	313569844	>gi|313569844|ref|NP_001186244.1| GTP-binding protein 1 [Rattus norvegicus]_x0001_gi|347602416|sp|D2XV59.1|GTPB1_RAT RecName: Full=GTP-binding protein 1_x0001_gi|149065914|gb|EDM15787.1| GTP binding protein 1 (predicted), isoform CRA_a [Rattus norvegicus]_x0001_gi|283462287|gb|ADB22435.1| GTP-binding protein 1 [Rattus norvegicus];>gi|149065915|gb|EDM15788.1| GTP binding protein 1 (predicted), iso…	0.0533337	0.292719	0.642254	0.894858	2.94898	2.04408	0.00302957
Gria3	56292	>gi|56292|emb|CAA38466.1| glutamate receptor [Rattus norvegicus]_x0001_gi|202872|gb|AAA63480.1| AMPA selective glutamate receptor [Rattus norvegicus];>gi|121434|sp|P19492.1|GRIA3_RAT RecName: Full=Glutamate receptor 3; Short=GluR-3; AltName: Full=AMPA-selective glutamate receptor 3; AltName: Full=GluR-C; AltName: Full=GluR-K3; AltName: Full=Glutamate receptor ionotropic, AMPA 3; Short=GluA3; Flag…	0.0754558	0.351195	0.623768	0.861372	2.94974	2.04461	0.0120238
Hcls1	58865374	>gi|58865374|ref|NP_001011898.1| hematopoietic lineage cell-specific protein [Rattus norvegicus]_x0001_gi|51259365|gb|AAH79081.1| Hematopoietic cell specific Lyn substrate 1 [Rattus norvegicus]_x0001_gi|149060538|gb|EDM11252.1| rCG52681 [Rattus norvegicus]	0.130372	0.347646	0.638602	0.836682	2.96132	2.05263	0.025525
Mx2	127573	>gi|127573|sp|P18590.1|MX3_RAT RecName: Full=Interferon-induced GTP-binding protein Mx3; AltName: Full=Myxovirus resistance protein 3_x0001_gi|56725|emb|CAA36937.1| unnamed protein product [Rattus norvegicus]	0.0261079	0.485524	0.582982	0.773576	2.98379	2.06821	0.060676
Top1	12018294	>gi|12018294|ref|NP_072137.1| DNA topoisomerase 1 [Rattus norvegicus]_x0001_gi|51316560|sp|Q9WUL0.1|TOP1_RAT RecName: Full=DNA topoisomerase 1; AltName: Full=DNA topoisomerase I_x0001_gi|4809197|gb|AAD30137.1|AF140782_1 DNA topoisomerase I [Rattus norvegicus]_x0001_gi|149043044|gb|EDL96618.1| topoisomerase (DNA) I [Rattus norvegicus];>gi|149057192|gb|EDM08515.1| rCG63558 [Rattus norvegicus]	0.08708	0.290245	0.685682	0.811134	2.99208	2.07395	0.0189409
Ociad1	62078483	>gi|62078483|ref|NP_001013896.1| OCIA domain-containing protein 1 [Rattus norvegicus]_x0001_gi|81883766|sp|Q5XIG4.1|OCAD1_RAT RecName: Full=OCIA domain-containing protein 1_x0001_gi|53734383|gb|AAH83718.1| OCIA domain containing 1 [Rattus norvegicus];>gi|149035260|gb|EDL89964.1| OCIA domain containing 1, isoform CRA_c [Rattus norvegicus]_x0001_gi|149035261|gb|EDL89965.1| OCIA domain containing 1,…	0.0488725	0.359894	0.638585	0.813867	2.99296	2.07456	0.0162197
Ppp1r9a	149064939	>gi|149064939|gb|EDM15015.1| neurabin 1, isoform CRA_b [Rattus norvegicus];>gi|16758224|ref|NP_445925.1| neurabin-1 [Rattus norvegicus]_x0001_gi|13431726|sp|O35867.1|NEB1_RAT RecName: Full=Neurabin-1; AltName: Full=Neurabin-I; AltName: Full=Neural tissue-specific F-actin-binding protein I; AltName: Full=PP1bp175; AltName: Full=Protein phosphatase 1 regulatory subunit 9A; AltName: Full=p180_x0001_…	0.20446	0.342699	0.650353	0.812452	2.99455	2.07566	0.053848
Sympk	281371445	>gi|281371445|ref|NP_001094300.1| symplekin [Rattus norvegicus];>gi|149056812|gb|EDM08243.1| symplekin [Rattus norvegicus]	0.0545665	0.322304	0.695046	0.759609	2.99963	2.07919	0.0290143
Oas1a	37901836	>gi|37901836|gb|AAP50499.1| 2'-5' oligoadenylate synthetase 1G [Rattus norvegicus]_x0001_gi|56541170|gb|AAH86979.1| Oas1a protein [Rattus norvegicus];>gi|149063436|gb|EDM13759.1| rCG21913 [Rattus norvegicus];>gi|25742704|ref|NP_620268.1| 2'-5'-oligoadenylate synthase 1 [Rattus norvegicus]_x0001_gi|461431|sp|Q05961.1|OAS1_RAT RecName: Full=2'-5'-oligoadenylate synthase 1; Short=(2-5')oligo(A) synt…	0.046173	0.34028	0.647194	0.817722	3.00252	2.08119	0.0128635
GRB2	4504111	>gi|4504111|ref|NP_002077.1| growth factor receptor-bound protein 2 isoform 1 [Homo sapiens]_x0001_gi|77539774|ref|NP_110473.2| growth factor receptor-bound protein 2 [Rattus norvegicus]_x0001_gi|77736207|ref|NP_001029802.1| growth factor receptor-bound protein 2 [Bos taurus]_x0001_gi|197097744|ref|NP_001126954.1| growth factor receptor-bound protein 2 [Pongo abelii]_x0001_gi|212549621|ref|NP_001…	0.074741	0.364467	0.620145	0.834709	3.00723	2.08445	0.0169566
Dhx30	149018455	>gi|149018455|gb|EDL77096.1| DEAH (Asp-Glu-Ala-His) box polypeptide 30, isoform CRA_b [Rattus norvegicus];>gi|61557430|ref|NP_001013267.1| putative ATP-dependent RNA helicase DHX30 [Rattus norvegicus]_x0001_gi|81909465|sp|Q5BXS0.1|DHX30_RAT RecName: Full=Putative ATP-dependent RNA helicase DHX30; AltName: Full=DEAH box protein 30_x0001_gi|60551861|gb|AAH91359.1| DEAH (Asp-Glu-Ala-His) box polypep…	0.0839726	0.288848	0.646917	0.869894	3.0099	2.0863	0.00839462
Ndrg3	62078575	>gi|62078575|ref|NP_001013945.1| protein NDRG3 [Rattus norvegicus]_x0001_gi|81884642|sp|Q6AYR2.1|NDRG3_RAT RecName: Full=Protein NDRG3_x0001_gi|50926863|gb|AAH78946.1| N-myc downstream regulated gene 3 [Rattus norvegicus];>gi|293346437|ref|XP_002726323.1| PREDICTED: N-myc downstream regulated gene 3-like, partial [Rattus norvegicus];>gi|149030802|gb|EDL85829.1| rCG37345 [Rattus norvegicus];>gi|14…	0.043996	0.342073	0.673109	0.770795	3.01221	2.0879	0.024532
Pogz	149030733	>gi|149030733|gb|EDL85770.1| pogo transposable element with ZNF domain (predicted), isoform CRA_b [Rattus norvegicus];>gi|157818841|ref|NP_001101163.1| pogo transposable element with ZNF domain [Rattus norvegicus]_x0001_gi|149030732|gb|EDL85769.1| pogo transposable element with ZNF domain (predicted), isoform CRA_a [Rattus norvegicus]	0.140919	0.344058	0.637874	0.825871	3.01226	2.08794	0.029512
Atxn2l	313151185	>gi|313151185|ref|NP_001123569.2| ataxin-2-like protein [Rattus norvegicus]_x0001_gi|189442033|gb|AAI67761.1| Atxn2l protein [Rattus norvegicus];>gi|149067898|gb|EDM17450.1| ataxin 2-like (predicted), isoform CRA_d [Rattus norvegicus]_x0001_gi|149067901|gb|EDM17453.1| ataxin 2-like (predicted), isoform CRA_d [Rattus norvegicus];>gi|149067899|gb|EDM17451.1| ataxin 2-like (predicted), isoform CRA_e…	0.116093	0.27669	0.648608	0.877974	3.01549	2.09018	0.0144169
Ubqln2	157818175	>gi|157818175|ref|NP_001101721.1| ubiquilin-2 [Rattus norvegicus]_x0001_gi|149031365|gb|EDL86363.1| ubiquilin 2 (predicted) [Rattus norvegicus]	0.0398097	0.301457	0.637088	0.870337	3.01652	2.0909	0.00299477
Zfp828	157823673	>gi|157823673|ref|NP_001100799.1| zinc finger protein 828 [Rattus norvegicus]_x0001_gi|149057672|gb|EDM08915.1| rCG43039, isoform CRA_b [Rattus norvegicus]_x0001_gi|197246743|gb|AAI68662.1| Zinc finger protein 828 [Rattus norvegicus]	0.136753	0.272719	0.676088	0.837321	3.01669	2.09101	0.0250605
Kif21b	157821213	>gi|157821213|ref|NP_001099460.1| kinesin-like protein KIF21B [Rattus norvegicus]_x0001_gi|149058510|gb|EDM09667.1| kinesin family member 21B (predicted) [Rattus norvegicus]	0.0648471	0.338701	0.621145	0.855794	3.02057	2.0937	0.00959658
Mtss1l	109508888	>gi|109508888|ref|XP_001077379.1| PREDICTED: metastasis suppressor 1-like [Rattus norvegicus];>gi|62665278|ref|XP_226503.3| PREDICTED: metastasis suppressor 1-like isoform 2 [Rattus norvegicus];>gi|300796972|ref|NP_001178487.1| MTSS1-like protein [Rattus norvegicus];>gi|194474044|ref|NP_001124035.1| metastasis suppressor protein 1 [Rattus norvegicus]_x0001_gi|149066331|gb|EDM16204.1| metastasis s…	0.0501127	0.337599	0.625632	0.848671	3.02375	2.0959	0.00842406
Hdlbp	162287194	>gi|162287194|ref|NP_742036.2| vigilin [Rattus norvegicus]_x0001_gi|76779390|gb|AAI05749.1| High density lipoprotein binding protein (vigilin) [Rattus norvegicus]_x0001_gi|149037500|gb|EDL91931.1| high density lipoprotein binding protein, isoform CRA_c [Rattus norvegicus]_x0001_gi|149037505|gb|EDL91936.1| high density lipoprotein binding protein, isoform CRA_c [Rattus norvegicus]_x0001_gi|1490375…	0.0321887	0.28943	0.65721	0.84689	3.02719	2.09829	0.00483403
Myo1e	27465533	>gi|27465533|ref|NP_775124.1| myosin-Ie [Rattus norvegicus]_x0001_gi|23821863|sp|Q63356.1|MYO1E_RAT RecName: Full=Myosin-Ie; AltName: Full=Myosin heavy chain myr 3_x0001_gi|693995|emb|CAA52815.1| myosin I heavy chain [Rattus norvegicus];>gi|149028848|gb|EDL84189.1| myosin IE, isoform CRA_a [Rattus norvegicus];>gi|149028849|gb|EDL84190.1| myosin IE, isoform CRA_b [Rattus norvegicus]	0.0398312	0.30995	0.640387	0.8524	3.02788	2.09877	0.00489984
Rab6a	213972608	>gi|213972608|ref|NP_445818.1| ras-related protein Rab-6A [Rattus norvegicus]_x0001_gi|254750706|ref|NP_001157135.1| ras-related protein Rab-6A isoform 1 [Mus musculus]_x0001_gi|17512290|gb|AAH19118.1| Rab6 protein [Mus musculus]_x0001_gi|74150583|dbj|BAE32315.1| unnamed protein product [Mus musculus]_x0001_gi|148684517|gb|EDL16464.1| RAB6, member RAS oncogene family, isoform CRA_c [Mus musculus]…	0.0205314	0.332531	0.635346	0.835674	3.032	2.10162	0.00735041
Stx6	13928922	>gi|13928922|ref|NP_113853.1| syntaxin-6 [Rattus norvegicus]_x0001_gi|2501094|sp|Q63635.1|STX6_RAT RecName: Full=Syntaxin-6_x0001_gi|1488683|gb|AAC52709.1| syntaxin 6 [Rattus norvegicus]_x0001_gi|51858907|gb|AAH81769.1| Syntaxin 6 [Rattus norvegicus];>gi|149058355|gb|EDM09512.1| syntaxin 6 [Rattus norvegicus]	0.049567	0.39457	0.668013	0.718499	3.03372	2.10281	0.0501159
Srrm2	293339917	>gi|293339917|ref|XP_001056343.2| PREDICTED: serine/arginine repetitive matrix 2 [Rattus norvegicus];>gi|293351338|ref|XP_220207.5| PREDICTED: serine/arginine repetitive matrix 2 [Rattus norvegicus];>gi|149051964|gb|EDM03781.1| rCG35306, isoform CRA_c [Rattus norvegicus];>gi|183985947|gb|AAI66455.1| Srrm2 protein [Rattus norvegicus];>gi|149051962|gb|EDM03779.1| rCG35306, isoform CRA_a [Rattus nor…	0.0464819	0.327013	0.643924	0.826405	3.03584	2.10428	0.0100356
Edc4	201862622	>gi|201862622|ref|NP_001028240.3| enhancer of mRNA-decapping protein 4 [Rattus norvegicus]_x0001_gi|123789017|sp|Q3ZAV8.1|EDC4_RAT RecName: Full=Enhancer of mRNA-decapping protein 4_x0001_gi|73909031|gb|AAI03629.1| Enhancer of mRNA decapping 4 [Rattus norvegicus];>gi|149038054|gb|EDL92414.1| similar to autoantigen [Rattus norvegicus];>gi|45478070|gb|AAS66206.1| LRRG00115 [Rattus norvegicus]	0.0588477	0.29485	0.635779	0.872203	3.03768	2.10556	0.00451976
Fnbp1	20302117	>gi|20302117|ref|NP_620269.1| formin-binding protein 1 [Rattus norvegicus]_x0001_gi|20196204|dbj|BAB90845.1| rapostlin [Rattus norvegicus];>gi|46020050|dbj|BAD13424.1| rapostlinLd [Rattus norvegicus];>gi|46020046|dbj|BAD13422.1| rapostlinM [Rattus norvegicus];>gi|46020052|dbj|BAD13425.1| rapostlinMd [Rattus norvegicus];>gi|46020048|dbj|BAD13423.1| rapostlinS [Rattus norvegicus];>gi|46020054|dbj|B…	0.0340591	0.276261	0.63861	0.886572	3.03834	2.10602	0.00148595
Fam65a	293343336	>gi|293343336|ref|XP_001075785.2| PREDICTED: family with sequence similarity 65, member A [Rattus norvegicus];>gi|293355221|ref|XP_214666.5| PREDICTED: hypothetical protein LOC291974 [Rattus norvegicus];>gi|149038024|gb|EDL92384.1| similar to mKIAA1930 protein, isoform CRA_a [Rattus norvegicus];>gi|158563885|sp|Q4FZU8.2|FA65A_RAT RecName: Full=Protein FAM65A_x0001_gi|149038025|gb|EDL92385.1| simi…	0.0171503	0.284636	0.671749	0.824481	3.03969	2.10695	0.00799688
Ncstn	27819651	>gi|27819651|ref|NP_777353.1| nicastrin precursor [Rattus norvegicus]_x0001_gi|37081094|sp|Q8CGU6.1|NICA_RAT RecName: Full=Nicastrin; Flags: Precursor_x0001_gi|27461246|gb|AAM44078.1| nicastrin [Rattus norvegicus]_x0001_gi|149040718|gb|EDL94675.1| nicastrin, isoform CRA_a [Rattus norvegicus];>gi|149040719|gb|EDL94676.1| nicastrin, isoform CRA_b [Rattus norvegicus]_x0001_gi|189441883|gb|AAI67747.1…	0.11062	0.313682	0.640802	0.841592	3.04746	2.11234	0.0169441
Ddx6	157817692	>gi|157817692|ref|NP_001102762.1| probable ATP-dependent RNA helicase DDX6 [Rattus norvegicus]_x0001_gi|149041488|gb|EDL95329.1| rCG58047 [Rattus norvegicus]	0.0574614	0.304165	0.63337	0.861818	3.05181	2.11536	0.00536264
Dnajc10	189163506	>gi|189163506|ref|NP_001099956.2| dnaX homolog subfamily C member 10 precursor [Rattus norvegicus]_x0001_gi|134034094|sp|Q498R3.2|DXC10_RAT RecName: Full=DnaX homolog subfamily C member 10; Flags: Precursor;>gi|149022384|gb|EDL79278.1| DnaX (Hsp40) homolog, subfamily C, member 10, isoform CRA_b [Rattus norvegicus];>gi|72679314|gb|AAI00106.1| Dnajc10 protein [Rattus norvegicus]	0.12593	0.233738	0.643096	0.917657	3.05327	2.11637	0.0185859
Thada	300796069	>gi|300796069|ref|NP_001178698.1| thyroid adenoma associated [Rattus norvegicus]_x0001_gi|293347894|ref|XP_001060686.2| PREDICTED: thyroid adenoma associated [Rattus norvegicus];>gi|149050528|gb|EDM02701.1| rCG61319 [Rattus norvegicus]	0.0791622	0.261266	0.663559	0.855909	3.05699	2.11894	0.00988532
Elavl3	27229298	>gi|27229298|ref|NP_758827.1| ELAV-like protein 3 [Rattus norvegicus]_x0001_gi|34328053|ref|NP_034617.1| ELAV-like protein 3 [Mus musculus]_x0001_gi|3913870|sp|Q60900.1|ELAV3_MOUSE RecName: Full=ELAV-like protein 3; AltName: Full=Hu-antigen C; Short=HuC_x0001_gi|1146120|gb|AAC52999.1| mHuC-L [Mus musculus]_x0001_gi|26006109|dbj|BAC41352.1| HuC [Rattus norvegicus]_x0001_gi|30354162|gb|AAH52097.1| …	0.0640376	0.307611	0.637899	0.848657	3.0594	2.12061	0.0075864
	149039024	>gi|149039024|gb|EDL93244.1| rCG45495, isoform CRA_a [Rattus norvegicus];>gi|149039025|gb|EDL93245.1| rCG45495, isoform CRA_b [Rattus norvegicus];>gi|12018260|ref|NP_072118.1| Golgin subfamily A member 2 [Rattus norvegicus]_x0001_gi|4583537|gb|AAB53335.2| cis-Golgi matrix protein GM130 [Rattus norvegicus];>gi|149039026|gb|EDL93246.1| rCG45495, isoform CRA_c [Rattus norvegicus]	0.0585203	0.286642	0.653678	0.844378	3.06125	2.1219	0.00724636
	149028085	>gi|149028085|gb|EDL83536.1| rCG38346, isoform CRA_g [Rattus norvegicus];>gi|77020274|ref|NP_001029140.1| large proline-rich protein BAG6 isoform 1 [Rattus norvegicus]_x0001_gi|317373327|sp|Q6MG49.2|BAG6_RAT RecName: Full=Large proline-rich protein BAG6; AltName: Full=BCL2-associated athanogene 6; AltName: Full=HLA-B-associated transcript 3_x0001_gi|71682190|gb|AAI00142.1| HLA-B-associated transc…	0.0949626	0.331776	0.621414	0.847873	3.06681	2.12575	0.0143999
Aacs	12831227	>gi|12831227|ref|NP_075592.1| acetoacetyl-CoA synthetase [Rattus norvegicus]_x0001_gi|81906806|sp|Q9XMI1.1|AACS_RAT RecName: Full=Acetoacetyl-CoA synthetase_x0001_gi|6996616|dbj|BAA90828.1| acetoacetyl-CoA synthetase [Rattus norvegicus]_x0001_gi|38197367|gb|AAH61803.1| Acetoacetyl-CoA synthetase [Rattus norvegicus]_x0001_gi|149063227|gb|EDM13550.1| acetoacetyl-CoA synthetase, isoform CRA_c [Rattu…	0.0257757	0.357713	0.61618	0.829694	3.06782	2.12645	0.0117025
Clip1	38505168	>gi|38505168|ref|NP_113933.2| restin [Rattus norvegicus];>gi|8247352|emb|CAB92974.1| CLIP-170 [Rattus norvegicus];>gi|149063305|gb|EDM13628.1| restin (Reed-Steinberg cell-expressed intermediate filament-associated protein), isoform CRA_b [Rattus norvegicus];>gi|149063304|gb|EDM13627.1| restin (Reed-Steinberg cell-expressed intermediate filament-associated protein), isoform CRA_a [Rattus norvegicu…	0.101547	0.273036	0.673265	0.824836	3.0686	2.12699	0.0181129
Cers1	112984082	>gi|112984082|ref|NP_001037695.1| longevity assurance-like protein 1 [Rattus norvegicus]_x0001_gi|94450098|gb|ABF19583.1| longevity assurance-like protein 1 [Rattus norvegicus]	0.0412763	0.250771	0.677907	0.839306	3.07086	2.12856	0.00880389
Dtx3l	157817937	>gi|157817937|ref|NP_001102523.1| E3 ubiquitin-protein ligase DTX3L [Rattus norvegicus]_x0001_gi|149060588|gb|EDM11302.1| similar to deltex 3-like (predicted) [Rattus norvegicus]	0.0399064	0.282009	0.650718	0.849459	3.07465	2.13119	0.00467146
Dlg3	13928878	>gi|13928878|ref|NP_113827.1| disks large homolog 3 [Rattus norvegicus]_x0001_gi|2497508|sp|Q62936.1|DLG3_RAT RecName: Full=Disks large homolog 3; AltName: Full=PSD-95/SAP90-related protein 1; AltName: Full=Synapse-associated protein 102; Short=SAP-102; Short=SAP102_x0001_gi|1236953|gb|AAA93031.1| synapse-associated protein 102 [Rattus norvegicus]_x0001_gi|149042214|gb|EDL95921.1| discs, large ho…	0.0744594	0.256489	0.615081	0.930546	3.07639	2.13239	0.00715599
Cadm4	114052915	>gi|114052915|ref|NP_001040572.1| cell adhesion molecule 4 precursor [Rattus norvegicus]_x0001_gi|123778954|sp|Q1WIM1.1|CADM4_RAT RecName: Full=Cell adhesion molecule 4; AltName: Full=Immunoglobulin superfamily member 4C; Short=IgSF4C; AltName: Full=Nectin-like protein 4; Short=NECL-4; Flags: Precursor_x0001_gi|82619338|gb|ABB85364.1| nectin-like protein 4 [Rattus norvegicus]_x0001_gi|149056660|g…	0.0404213	0.317958	0.613388	0.869894	3.08144	2.13589	0.00410701
	149059547	>gi|149059547|gb|EDM10485.1| rCG55177, isoform CRA_a [Rattus norvegicus];>gi|293359322|ref|XP_233065.5| PREDICTED: protein tyrosine phosphatase, receptor type, D [Rattus norvegicus];>gi|293347435|ref|XP_001067936.2| PREDICTED: protein tyrosine phosphatase, receptor type, D [Rattus norvegicus];>gi|414997|gb|AAC52124.1| putative protein tyrosine phosphatase [Rattus norvegicus];>gi|149059548|gb|EDM1…	0	0.352996	0.648906	0.776398	3.09044	2.14213	0.0209746
Clns1a	13929008	>gi|13929008|ref|NP_113907.1| methylosome subunit pICln [Rattus norvegicus]_x0001_gi|431451|gb|AAC37642.1| regulatory protein [Rattus norvegicus]_x0001_gi|38014703|gb|AAH60555.1| Clns1a protein [Rattus norvegicus]_x0001_gi|149068915|gb|EDM18467.1| chloride channel, nucleotide-sensitive, 1A [Rattus norvegicus];>gi|544031|sp|Q04753.1|ICLN_RAT RecName: Full=Methylosome subunit pICln; AltName: Full=C…	0.0302357	0.28496	0.622561	0.884522	3.09358	2.14431	0.00112412
Tbc1d15	109480517	>gi|109480517|ref|XP_345826.3| PREDICTED: TBC1 domain family, member 15 isoform 2 [Rattus norvegicus]_x0001_gi|109481877|ref|XP_001078627.1| PREDICTED: TBC1 domain family, member 15 isoform 1 [Rattus norvegicus]_x0001_gi|149066961|gb|EDM16694.1| TBC1 domain family, member 15 [Rattus norvegicus];>gi|293348593|ref|XP_002726932.1| PREDICTED: TBC1 domain family, member 15 isoform 2 [Rattus norvegicus…	0.0912695	0.268272	0.644249	0.865684	3.09834	2.14761	0.00985657
Gfm1	16758432	>gi|16758432|ref|NP_446077.1| elongation factor G, mitochondrial precursor [Rattus norvegicus]_x0001_gi|310102|gb|AAA41107.1| elongation factor G [Rattus norvegicus];>gi|261260062|sp|Q07803.2|EFGM_RAT RecName: Full=Elongation factor G, mitochondrial; Short=EF-Gmt; AltName: Full=Elongation factor G 1, mitochondrial; Short=mEF-G 1; AltName: Full=Elongation factor G1; Flags: Precursor_x0001_gi|55250…	0.0621967	0.262884	0.670172	0.829605	3.10149	2.14979	0.0108797
Syne1	17864061	>gi|17864061|gb|AAL47053.1|AF452647_1 nesprin-1 [Rattus norvegicus];>gi|149038521|gb|EDL92851.1| rCG41127, isoform CRA_b [Rattus norvegicus];>gi|149038520|gb|EDL92850.1| rCG41127, isoform CRA_a [Rattus norvegicus]	0.0717627	0.345286	0.593453	0.86739	3.10189	2.15007	0.011484
Wnk1	312283665	>gi|312283665|ref|NP_001002823.2| serine/threonine-protein kinase WNK1 isoform 1 [Rattus norvegicus];>gi|312283660|ref|NP_001186024.1| serine/threonine-protein kinase WNK1 isoform 2 [Rattus norvegicus];>gi|312283667|ref|NP_446246.2| serine/threonine-protein kinase WNK1 isoform 3 [Rattus norvegicus]_x0001_gi|313104053|sp|Q9XIH7.2|WNK1_RAT RecName: Full=Serine/threonine-protein kinase WNK1; AltName…	0.0804495	0.291065	0.651008	0.830897	3.10357	2.15123	0.0118316
Pml	109483564	>gi|109483564|ref|XP_236296.4| PREDICTED: promyelocytic leukemia [Rattus norvegicus];>gi|293349254|ref|XP_001074703.2| PREDICTED: promyelocytic leukemia-like [Rattus norvegicus]	0.119652	0.308977	0.629637	0.845917	3.10532	2.15245	0.0179667
Cul1	7549752	>gi|7549752|ref|NP_036172.1| cullin-1 [Mus musculus]_x0001_gi|157820743|ref|NP_001102097.1| cullin-1 [Rattus norvegicus]_x0001_gi|224044991|ref|XP_002198372.1| PREDICTED: hypothetical protein [Taeniopygia guttata]_x0001_gi|326916863|ref|XP_003204724.1| PREDICTED: cullin-1-like [Meleagris gallopavo]_x0001_gi|13124104|sp|Q9WTX6.1|CUL1_MOUSE RecName: Full=Cullin-1; Short=CUL-1_x0001_gi|5815403|gb|AA…	0.0830342	0.251105	0.660547	0.854669	3.10643	2.15322	0.0108017
Tusc3	51948396	>gi|51948396|ref|NP_001004212.1| tumor suppressor candidate 3 [Rattus norvegicus]_x0001_gi|50925765|gb|AAH79193.1| Tumor suppressor candidate 3 [Rattus norvegicus]_x0001_gi|149021342|gb|EDL78805.1| tumor suppressor candidate 3, isoform CRA_b [Rattus norvegicus];>gi|149021341|gb|EDL78804.1| tumor suppressor candidate 3, isoform CRA_a [Rattus norvegicus]	0.0897564	0.230642	0.729761	0.762484	3.12249	2.16435	0.0397904
Kpna4	6680598	>gi|6680598|ref|NP_032493.1| importin subunit alpha-4 [Mus musculus]_x0001_gi|62339366|ref|NP_001014793.1| importin subunit alpha-4 [Rattus norvegicus]_x0001_gi|3122276|sp|O35343.1|IMA4_MOUSE RecName: Full=Importin subunit alpha-4; AltName: Full=Importin alpha Q1; Short=Qip1; AltName: Full=Karyopherin subunit alpha-4_x0001_gi|2507657|gb|AAC53371.1| importin alpha Q1 [Mus musculus]_x0001_gi|200707…	0.0136637	0.328269	0.62958	0.819449	3.13126	2.17042	0.00879234
Sbds	56605652	>gi|56605652|ref|NP_001008290.1| ribosome maturation protein SBDS [Rattus norvegicus]_x0001_gi|81883383|sp|Q5RK30.1|SBDS_RAT RecName: Full=Ribosome maturation protein SBDS; AltName: Full=Shwachman-Bodian-Diamond syndrome protein homolog_x0001_gi|55778437|gb|AAH86335.1| Shwachman-Bodian-Diamond syndrome homolog (human) [Rattus norvegicus]_x0001_gi|149063139|gb|EDM13462.1| Shwachman-Bodian-Diamond …	0.0931565	0.281737	0.577542	0.942885	3.13611	2.17378	0.0127371
Ahnak	293344591	>gi|293344591|ref|XP_001078032.2| PREDICTED: AHNAK nucleoprotein isoform 1 [Rattus norvegicus];>gi|300794574|ref|NP_001178880.1| neuroblast differentiation-associated protein AHNAK [Rattus norvegicus];>gi|77628165|gb|ABB00052.1| AHNAK 1 [Rattus norvegicus];>gi|77628161|gb|ABB00050.1| AHNAK 1 [Rattus norvegicus];>gi|77628169|gb|ABB00054.1| AHNAK 1 [Rattus norvegicus];>gi|77628163|gb|ABB00051.1| AH…	0.0351298	0.322159	0.636582	0.812525	3.13854	2.17547	0.0105066
Gbf1	300798560	>gi|300798560|ref|NP_001178563.1| Golgi-specific brefeldin A-resistance guanine nucleotide exchange factor 1 [Rattus norvegicus]_x0001_gi|293344759|ref|XP_001066196.2| PREDICTED: golgi-specific brefeldin A-resistance factor 1-like [Rattus norvegicus];>gi|149040301|gb|EDL94339.1| similar to golgi-specific brefeldin A-resistance guanine nucleotide exchange factor 1 (predicted) [Rattus norvegicus]	0.0496941	0.332471	0.649549	0.782339	3.13946	2.17611	0.0193196
Fxr2	189491673	>gi|189491673|ref|NP_001094117.1| fragile X mental retardation syndrome-related protein 2 [Rattus norvegicus]_x0001_gi|169642122|gb|AAI60929.1| Fxr2 protein [Rattus norvegicus];>gi|149053062|gb|EDM04879.1| fragile X mental retardation gene 2, autosomal homolog (predicted) [Rattus norvegicus]	0.0568368	0.292617	0.616871	0.870902	3.13988	2.1764	0.00408983
Strap	58865512	>gi|58865512|ref|NP_001011969.1| serine-threonine kinase receptor-associated protein [Rattus norvegicus]_x0001_gi|81883769|sp|Q5XIG8.1|STRAP_RAT RecName: Full=Serine-threonine kinase receptor-associated protein; AltName: Full=UNR-interacting protein_x0001_gi|53733514|gb|AAH83714.1| Serine/threonine kinase receptor associated protein [Rattus norvegicus]_x0001_gi|149049128|gb|EDM01582.1| rCG29740, …	0.0316772	0.308878	0.626991	0.83913	3.14151	2.17753	0.00528222
	149060978	>gi|149060978|gb|EDM11588.1| rCG30435 [Rattus norvegicus];>gi|71043668|ref|NP_001020906.1| transcription elongation factor A protein 1 [Rattus norvegicus]_x0001_gi|109502153|ref|XP_001059640.1| PREDICTED: transcription elongation factor A (SII) 1-like isoform 2 [Rattus norvegicus]_x0001_gi|293353479|ref|XP_002728223.1| PREDICTED: transcription elongation factor A (SII) 1 isoform 1 [Rattus norvegi…	0.184696	0.309829	0.594096	0.887419	3.14542	2.18024	0.035964
Cpne6	293342087	>gi|293342087|ref|XP_002725152.1| PREDICTED: copine VI [Rattus norvegicus]_x0001_gi|149063963|gb|EDM14233.1| rCG23547, isoform CRA_a [Rattus norvegicus]_x0001_gi|149063964|gb|EDM14234.1| rCG23547, isoform CRA_a [Rattus norvegicus];>gi|300798117|ref|NP_001178042.1| copine-6 [Rattus norvegicus]	0.210117	0.26754	0.654613	0.833309	3.1529	2.18542	0.0492054
Atp6v1d	40786463	>gi|40786463|ref|NP_955418.1| V-type proton ATPase subunit D [Rattus norvegicus]_x0001_gi|38648872|gb|AAH63177.1| ATPase, H+ transporting, lysosomal V1 subunit D [Rattus norvegicus]_x0001_gi|149051530|gb|EDM03703.1| ATPase, H+ transporting, V1 subunit D, isoform CRA_c [Rattus norvegicus];>gi|149051531|gb|EDM03704.1| ATPase, H+ transporting, V1 subunit D, isoform CRA_d [Rattus norvegicus];>gi|1490…	0.0889565	0.336388	0.600719	0.84869	3.15535	2.18712	0.0140829
Scn7a	25742828	>gi|25742828|ref|NP_113874.1| sodium channel protein type 7 subunit alpha [Rattus norvegicus]_x0001_gi|1771577|emb|CAA70364.1| sodium channel [Rattus norvegicus];>gi|149022144|gb|EDL79038.1| sodium channel, voltage-gated, type VII, alpha, isoform CRA_b [Rattus norvegicus];>gi|204545|gb|AAA41303.1| glial voltage-gated sodium channel [Rattus norvegicus];>gi|149022143|gb|EDL79037.1| sodium channel, …	0.0316987	0.493652	0.603155	0.694239	3.15577	2.18742	0.0892169
Vcpip1	148747111	>gi|148747111|ref|NP_789827.3| deubiquitinating protein VCIP135 [Rattus norvegicus]_x0001_gi|55977741|sp|Q8CF97.2|VCIP1_RAT RecName: Full=Deubiquitinating protein VCIP135; AltName: Full=Valosin-containing protein p97/p47 complex-interacting protein 1; AltName: Full=Valosin-containing protein p97/p47 complex-interacting protein p135_x0001_gi|47827218|dbj|BAC44841.2| VCP(p97)/p47-interacting protei…	0.0479583	0.219836	0.693649	0.818032	3.15783	2.18884	0.0167525
Mx2	71534283	>gi|71534283|ref|NP_599177.2| interferon-induced GTP-binding protein Mx2 [Rattus norvegicus]_x0001_gi|71122445|gb|AAH99808.1| Myxovirus (influenza virus) resistance 2 [Rattus norvegicus]_x0001_gi|149060255|gb|EDM10969.1| rCG53028 [Rattus norvegicus]	0.0178954	0.361669	0.632742	0.774094	3.16111	2.19112	0.022517
Itch	149030909	>gi|149030909|gb|EDL85936.1| itchy homolog E3 ubiquitin protein ligase (mouse) [Rattus norvegicus];>gi|54312102|ref|NP_001005887.1| itchy E3 ubiquitin protein ligase homolog [Rattus norvegicus]_x0001_gi|48686709|gb|AAT46068.1| itch E3 ubiquitin ligase [Rattus norvegicus];>gi|67078498|ref|NP_001019928.1| NEDD4-like E3 ubiquitin-protein ligase WWP1 [Rattus norvegicus]_x0001_gi|66911019|gb|AAH97386.…	0.0109632	0.235174	0.706992	0.781723	3.16218	2.19186	0.0221675
Ppt1	11968070	>gi|11968070|ref|NP_071947.1| palmitoyl-protein thioesterase 1 precursor [Rattus norvegicus]_x0001_gi|1172592|sp|P45479.1|PPT1_RAT RecName: Full=Palmitoyl-protein thioesterase 1; Short=PPT-1; AltName: Full=Palmitoyl-protein hydrolase 1; Flags: Precursor_x0001_gi|535742|gb|AAA59358.1| palmitoyl-protein thioesterase [Rattus norvegicus]_x0001_gi|117558284|gb|AAI26090.1| Palmitoyl-protein thioesteras…	0.121497	0.318993	0.616949	0.834651	3.17578	2.20128	0.0202087
	149028369	>gi|149028369|gb|EDL83766.1| rCG40811, isoform CRA_b [Rattus norvegicus];>gi|60223069|ref|NP_001012486.1| ras-related protein Rab-18 [Rattus norvegicus]_x0001_gi|81909560|sp|Q5EB77.1|RAB18_RAT RecName: Full=Ras-related protein Rab-18; Flags: Precursor_x0001_gi|59808259|gb|AAH89957.1| RAB18, member RAS oncogene family [Rattus norvegicus];>gi|149016250|gb|EDL75496.1| rCG62892 [Rattus norvegicus];>g…	0.0757562	0.32984	0.603898	0.843857	3.17669	2.20192	0.0114557
Clasp1	293341288	>gi|293341288|ref|XP_001053715.2| PREDICTED: cytoplasmic linker associated protein 1 [Rattus norvegicus];>gi|149033087|gb|EDL87905.1| rCG37592 [Rattus norvegicus];>gi|293352687|ref|XP_002728040.1| PREDICTED: CLIP-associating protein 1 [Rattus norvegicus];>gi|56585081|gb|AAH87721.1| Clasp1 protein [Rattus norvegicus]	0.0571888	0.276673	0.645145	0.831114	3.17925	2.20368	0.00789395
Elavl4	117647212	>gi|117647212|ref|NP_001071119.1| ELAV-like protein 4 [Rattus norvegicus]_x0001_gi|2500581|sp|O09032.1|ELAV4_RAT RecName: Full=ELAV-like protein 4; AltName: Full=Hu-antigen D; Short=HuD; AltName: Full=Paraneoplastic encephalomyelitis antigen HuD_x0001_gi|1911579|gb|AAB50733.1| HuD [Rattus sp.]_x0001_gi|165970854|gb|AAI58559.1| ELAV (embryonic lethal, abnormal vision, Drosophila)-like 4 (Hu antige…	0.0682684	0.303649	0.608595	0.860256	3.18112	2.20499	0.00665493
Cpsf3	149050991	>gi|149050991|gb|EDM03164.1| cleavage and polyadenylation specificity factor 3, isoform CRA_a [Rattus norvegicus];>gi|71795627|ref|NP_001025201.1| cleavage and polyadenylation specificity factor subunit 3 [Rattus norvegicus]_x0001_gi|71121802|gb|AAH99817.1| Cleavage and polyadenylation specificity factor 3 [Rattus norvegicus];>gi|149050992|gb|EDM03165.1| cleavage and polyadenylation specificity f…	0.0332712	0.348875	0.613866	0.807859	3.18775	2.20958	0.0140038
Sugt1	198278555	>gi|198278555|ref|NP_001013069.1| suppressor of G2 allele of SKP1 homolog [Rattus norvegicus]_x0001_gi|187629783|sp|B0BN85.1|SUGT1_RAT RecName: Full=Suppressor of G2 allele of SKP1 homolog_x0001_gi|149050043|gb|EDM02367.1| SGT1, suppressor of G2 allele of SKP1 (S. cerevisiae), isoform CRA_b [Rattus norvegicus]_x0001_gi|165970711|gb|AAI58725.1| Sugt1 protein [Rattus norvegicus];>gi|149050042|gb|ED…	0.0446143	0.308918	0.671794	0.758158	3.18787	2.20966	0.0244583
Gosr2	13928950	>gi|13928950|ref|NP_113873.1| Golgi SNAP receptor complex member 2 [Rattus norvegicus]_x0001_gi|146345427|sp|O35165.2|GOSR2_RAT RecName: Full=Golgi SNAP receptor complex member 2; AltName: Full=27 kDa Golgi SNARE protein; AltName: Full=Membrin_x0001_gi|1907388|gb|AAC53131.1| membrin [Rattus norvegicus]_x0001_gi|38541044|gb|AAH61994.1| Golgi SNAP receptor complex member 2 [Rattus norvegicus]_x0001…	0.0126996	0.243089	0.574807	0.964838	3.19022	2.21129	0.0078613
Sgta	12083667	>gi|12083667|ref|NP_073194.1| small glutamine-rich tetratricopeptide repeat-containing protein alpha [Rattus norvegicus]_x0001_gi|8134664|sp|O70593.1|SGTA_RAT RecName: Full=Small glutamine-rich tetratricopeptide repeat-containing protein alpha; AltName: Full=Alpha-SGT; AltName: Full=Small glutamine-rich protein with tetratricopeptide repeats 1_x0001_gi|30268691|gb|AAP29456.1|AF368278_1 small glut…	0.0553943	0.286513	0.617585	0.860031	3.19044	2.21145	0.00425084
POLR2B	4505941	>gi|4505941|ref|NP_000929.1| DNA-directed RNA polymerase II subunit RPB2 [Homo sapiens]_x0001_gi|157822127|ref|NP_001099472.1| DNA-directed RNA polymerase II subunit RPB2 [Rattus norvegicus]_x0001_gi|114594586|ref|XP_517275.2| PREDICTED: DNA-directed RNA polymerase II subunit RPB2 isoform 2 [Pan troglodytes]_x0001_gi|296196473|ref|XP_002745851.1| PREDICTED: DNA-directed RNA polymerase II subunit …	0.0499409	0.25457	0.619506	0.88663	3.19188	2.21244	0.00280816
Pitpnb	38181812	>gi|38181812|gb|AAH61538.1| Pitpnb protein [Rattus norvegicus];>gi|149063695|gb|EDM14018.1| phosphatidylinositol transfer protein, beta [Rattus norvegicus];>gi|16758568|ref|NP_446194.1| phosphatidylinositol transfer protein beta isoform [Rattus norvegicus]_x0001_gi|1709739|sp|P53812.2|PIPNB_RAT RecName: Full=Phosphatidylinositol transfer protein beta isoform; Short=PI-TP-beta; Short=PtdIns transf…	0.0885794	0.278907	0.647818	0.818185	3.20263	2.2199	0.0143577
Tapbp	149043399	>gi|149043399|gb|EDL96850.1| TAP binding protein, isoform CRA_a [Rattus norvegicus];>gi|16975494|ref|NP_149089.1| TAP-binding protein [Rattus norvegicus]_x0001_gi|13399280|emb|CAC34730.1| tapasin [Rattus norvegicus]_x0001_gi|38541036|gb|AAH62007.1| TAP binding protein [Rattus norvegicus]_x0001_gi|46237539|emb|CAE83920.1| Tap-binding protein (Tapasin) [Rattus norvegicus];>gi|149043400|gb|EDL96851.…	0.129746	0.358307	0.585667	0.836063	3.20697	2.2229	0.0281127
Clcn3	148298669	>gi|148298669|ref|NP_445815.2| H(+)/Cl(-) exchange transporter 3 [Rattus norvegicus]_x0001_gi|226693515|sp|P51792.2|CLCN3_RAT RecName: Full=H(+)/Cl(-) exchange transporter 3; AltName: Full=Chloride channel protein 3; Short=ClC-3; AltName: Full=Chloride transporter ClC-3_x0001_gi|4762023|gb|AAD29440.1|AF142778_1 chloride channel protein 3 long form [Rattus norvegicus]_x0001_gi|149032291|gb|EDL8719…	0.227119	0.265236	0.615531	0.876663	3.21093	2.22565	0.0517652
Smc1a	13928946	>gi|13928946|ref|NP_113871.1| structural maintenance of chromosomes protein 1A [Rattus norvegicus]_x0001_gi|29336527|sp|Q9Z1M9.1|SMC1A_RAT RecName: Full=Structural maintenance of chromosomes protein 1A; Short=SMC protein 1A; Short=SMC-1A_x0001_gi|4138416|emb|CAA06377.1| SMC-protein [Rattus norvegicus];>gi|149031310|gb|EDL86308.1| structural maintenance of chromosomes 1 like 1 (S. cerevisiae), iso…	0.0838607	0.282778	0.604873	0.876132	3.21148	2.22603	0.00738531
Ctsb	1705630	>gi|1705630|sp|P00787.2|CATB_RAT RecName: Full=Cathepsin B; AltName: Full=Cathepsin B1; AltName: Full=RSG-2; Contains: RecName: Full=Cathepsin B light chain; Contains: RecName: Full=Cathepsin B heavy chain; Flags: Precursor_x0001_gi|1524328|emb|CAA57792.1| cathepsin b [Rattus norvegicus];>gi|82830420|ref|NP_072119.2| cathepsin B preproprotein [Rattus norvegicus]_x0001_gi|47939014|gb|AAH72490.1| C…	0.023503	0.311123	0.638708	0.798137	3.21641	2.22945	0.0113322
Mapk10	149046752	>gi|149046752|gb|EDL99526.1| mitogen activated protein kinase 10, isoform CRA_a [Rattus norvegicus];>gi|20986506|ref|NP_620446.1| mitogen-activated protein kinase 10 isoform 3 [Homo sapiens]_x0001_gi|139948328|ref|NP_001077197.1| mitogen-activated protein kinase 10 [Bos taurus]_x0001_gi|109074884|ref|XP_001094055.1| PREDICTED: mitogen-activated protein kinase 10 isoform 3 [Macaca mulatta]_x0001_g…	0.0997221	0.320734	0.604995	0.839193	3.21686	2.22976	0.015053
Fam65b	110625641	>gi|110625641|ref|NP_001014031.2| family with sequence similarity 65, member B [Rattus norvegicus]_x0001_gi|33086566|gb|AAP92595.1| Ab2-162 [Rattus norvegicus];>gi|293352847|ref|XP_002728087.1| PREDICTED: ferritin light chain 1-like [Rattus norvegicus];>gi|204123|gb|AAA41152.1| ferritin light chain [Rattus norvegicus];>gi|204133|gb|AAA41155.1| ferritin light chain [Rattus norvegicus];>gi|29334521…	0.027472	0.365983	0.555985	0.86961	3.21928	2.23143	0.0133494
Ddrgk1	157817771	>gi|157817771|ref|NP_001099982.1| DDRGK domain-containing protein 1 [Rattus norvegicus]_x0001_gi|149023312|gb|EDL80206.1| similar to chromosome 20 open reading frame 116 (predicted) [Rattus norvegicus]	0.0748239	0.251591	0.616448	0.884634	3.22142	2.23292	0.00594448
Usp10	149038330	>gi|149038330|gb|EDL92690.1| ubiquitin specific protease 10 [Rattus norvegicus];>gi|77628029|ref|NP_001029318.1| ubiquitin carboxyl-terminal hydrolase 10 [Rattus norvegicus]_x0001_gi|123780598|sp|Q3KR59.1|UBP10_RAT RecName: Full=Ubiquitin carboxyl-terminal hydrolase 10; AltName: Full=Deubiquitinating enzyme 10; AltName: Full=Ubiquitin thiolesterase 10; AltName: Full=Ubiquitin-specific-processing …	0.0542025	0.26705	0.652135	0.814865	3.23034	2.2391	0.0101524
Map1b	158749620	>gi|158749620|ref|NP_062090.1| microtubule-associated protein 1B [Rattus norvegicus];>gi|11182065|emb|CAC16162.1| microtubule associated protein (MAP) [Rattus norvegicus];>gi|149059171|gb|EDM10178.1| microtubule-associated protein 1b, isoform CRA_c [Rattus norvegicus];>gi|165971447|gb|AAI58859.1| Mtap1b protein [Rattus norvegicus];>gi|149059170|gb|EDM10177.1| microtubule-associated protein 1b, is…	0.0277264	0.276762	0.620705	0.851843	3.23259	2.24066	0.00225934
PPP1CB	4506005	>gi|4506005|ref|NP_002700.1| serine/threonine-protein phosphatase PP1-beta catalytic subunit isoform 1 [Homo sapiens]_x0001_gi|6981388|ref|NP_037197.1| serine/threonine-protein phosphatase PP1-beta catalytic subunit [Rattus norvegicus]_x0001_gi|45384112|ref|NP_990453.1| serine/threonine-protein phosphatase PP1-beta catalytic subunit [Gallus gallus]_x0001_gi|46249376|ref|NP_996759.1| serine/threon…	0.0866517	0.281277	0.608104	0.865929	3.23396	2.24161	0.00812662
Eif4g2	153267461	>gi|153267461|ref|NP_001017374.2| eukaryotic translation initiation factor 4 gamma, 2 [Rattus norvegicus];>gi|60551878|gb|AAH91330.1| Eif4g2 protein [Rattus norvegicus];>gi|149068291|gb|EDM17843.1| rCG40545, isoform CRA_e [Rattus norvegicus];>gi|149068288|gb|EDM17840.1| rCG40545, isoform CRA_b [Rattus norvegicus];>gi|149068290|gb|EDM17842.1| rCG40545, isoform CRA_d [Rattus norvegicus];>gi|1490682…	0.0728053	0.276294	0.605017	0.871701	3.24504	2.24929	0.00558651
Dis3	188595648	>gi|188595648|ref|NP_001120955.1| exosome complex exonuclease RRP44 [Rattus norvegicus]_x0001_gi|187469071|gb|AAI66824.1| Dis3 protein [Rattus norvegicus];>gi|149050096|gb|EDM02420.1| similar to mitotic control protein dis3 homolog (predicted) [Rattus norvegicus]	0	0.2834	0.623969	0.83693	3.24652	2.25031	0.00300775
Ppp1cc	220873	>gi|220873|dbj|BAA14197.1| protein phosphatase 1, catalytic subunit [Rattus norvegicus];>gi|471976|gb|AAA37526.1| protein phosphatase 1 [Mus musculus]_x0001_gi|1280028|gb|AAC53385.1| protein phosphatase 1cgamma [Mus musculus]_x0001_gi|50927621|gb|AAH78825.1| Ppp1cc protein [Rattus norvegicus]_x0001_gi|148687754|gb|EDL19701.1| mCG129661, isoform CRA_e [Mus musculus]_x0001_gi|149063383|gb|EDM13706.…	0.0390751	0.288321	0.574578	0.904972	3.2469	2.25058	0.00330965
Slc2a13	19424326	>gi|19424326|ref|NP_598295.1| proton myo-inositol cotransporter [Rattus norvegicus]_x0001_gi|15211931|emb|CAC51117.1| proton myo-inositol transporter [Rattus norvegicus];>gi|149017596|gb|EDL76600.1| solute carrier family 2 (facilitated glucose transporter), member 13, isoform CRA_b [Rattus norvegicus];>gi|149017595|gb|EDL76599.1| solute carrier family 2 (facilitated glucose transporter), member 1…	0.000694057	0.290281	0.631248	0.819417	3.24836	2.25159	0.00562759
Cspg4	13591932	>gi|13591932|ref|NP_112284.1| chondroitin sulfate proteoglycan 4 precursor [Rattus norvegicus]_x0001_gi|8469184|sp|Q00657.2|CSPG4_RAT RecName: Full=Chondroitin sulfate proteoglycan 4; AltName: Full=Chondroitin sulfate proteoglycan NG2; AltName: Full=HSN tumor-specific antigen; Flags: Precursor_x0001_gi|4468965|emb|CAA39884.2| NG2 proteoglycan [Rattus norvegicus];>gi|149041748|gb|EDL95589.1| chond…	0.053566	0.279083	0.648334	0.801814	3.25794	2.25823	0.0119007
Rab3a	6679593	>gi|6679593|ref|NP_033027.1| ras-related protein Rab-3A [Mus musculus]_x0001_gi|61098195|ref|NP_037150.2| ras-related protein Rab-3A [Rattus norvegicus]_x0001_gi|178056554|ref|NP_001116651.1| ras-related protein Rab-3A [Sus scrofa]_x0001_gi|187936991|ref|NP_001120756.1| ras-related protein Rab-3A [Ovis aries]_x0001_gi|261862303|ref|NP_001159871.1| ras-related protein Rab-3A [Mus musculus]_x0001_g…	0.0228574	0.35119	0.596023	0.811493	3.2655	2.26347	0.0132671
LOC684558	109504000	>gi|109504000|ref|XP_001070971.1| PREDICTED: regulator of nonsense transcripts 1-like [Rattus norvegicus]_x0001_gi|149036014|gb|EDL90680.1| rCG38820 [Rattus norvegicus]	0.0560861	0.273337	0.61689	0.850461	3.26719	2.26465	0.00453453
RGD1306271	293346727	>gi|293346727|ref|XP_001069222.2| PREDICTED: hypothetical protein [Rattus norvegicus]_x0001_gi|293358512|ref|XP_231616.5| PREDICTED: hypothetical protein [Rattus norvegicus];>gi|149065274|gb|EDM15350.1| rCG28097 [Rattus norvegicus]	0.132682	0.313029	0.594631	0.847062	3.26801	2.26521	0.0213446
Hdlbp	149037498	>gi|149037498|gb|EDL91929.1| high density lipoprotein binding protein, isoform CRA_a [Rattus norvegicus]_x0001_gi|149037503|gb|EDL91934.1| high density lipoprotein binding protein, isoform CRA_a [Rattus norvegicus]_x0001_gi|149037508|gb|EDL91939.1| high density lipoprotein binding protein, isoform CRA_a [Rattus norvegicus];>gi|162287194|ref|NP_742036.2| vigilin [Rattus norvegicus]_x0001_gi|767793…	0.0798842	0.305772	0.611712	0.828274	3.26927	2.26608	0.0112296
Rasa3	115432015	>gi|115432015|ref|NP_113762.1| ras GTPase-activating protein 3 [Rattus norvegicus]_x0001_gi|118572703|sp|Q9QYX2.2|RASA3_RAT RecName: Full=Ras GTPase-activating protein 3; AltName: Full=GAP1(IP4BP); AltName: Full=Ins P4-binding protein; AltName: Full=R-ras GAP_x0001_gi|114650288|dbj|BAF31891.1| R-Ras GTP activating protein [Rattus norvegicus];>gi|149057666|gb|EDM08909.1| RAS p21 protein activator …	0.249522	0.220756	0.631535	0.87504	3.27115	2.26739	0.0651064
C18H16orf80	51491831	>gi|51491831|ref|NP_001003905.1| transcription factor IIB [Bos taurus]_x0001_gi|225543576|ref|NP_032213.2| gene trap locus 3 [Mus musculus]_x0001_gi|348605132|ref|NP_001231715.1| transcription factor IIB [Sus scrofa]_x0001_gi|73950333|ref|XP_544382.2| PREDICTED: UPF0468 protein C16orf80 homolog [Canis lupus familiaris]_x0001_gi|301752968|ref|XP_002912319.1| PREDICTED: UPF0468 protein C16orf80 hom…	0.100333	0.287007	0.610756	0.843901	3.27859	2.27254	0.0122091
Sec24d	149025879	>gi|149025879|gb|EDL82122.1| SEC24 related gene family, member D (S. cerevisiae) (predicted), isoform CRA_a [Rattus norvegicus];>gi|197246857|gb|AAI68946.1| Sec24d protein [Rattus norvegicus];>gi|149025880|gb|EDL82123.1| SEC24 related gene family, member D (S. cerevisiae) (predicted), isoform CRA_b [Rattus norvegicus]	0.132556	0.294464	0.600967	0.851288	3.27925	2.273	0.0194993
LOC684800	293349710	>gi|293349710|ref|XP_002727223.1| PREDICTED: stromal membrane-associated GTPase-activating protein 1-like isoform 2 [Rattus norvegicus];>gi|293349712|ref|XP_001071989.2| PREDICTED: stromal membrane-associated GTPase-activating protein 1-like isoform 1 [Rattus norvegicus];>gi|189217899|ref|NP_001094139.1| stromal membrane-associated GTPase-activating protein 2 [Rattus norvegicus]_x0001_gi|17184707…	0.109242	0.40657	0.596047	0.757336	3.28424	2.27646	0.0480728
	149033087	>gi|149033087|gb|EDL87905.1| rCG37592 [Rattus norvegicus];>gi|293341288|ref|XP_001053715.2| PREDICTED: cytoplasmic linker associated protein 1 [Rattus norvegicus];>gi|293352687|ref|XP_002728040.1| PREDICTED: CLIP-associating protein 1 [Rattus norvegicus];>gi|56585081|gb|AAH87721.1| Clasp1 protein [Rattus norvegicus]	0.0527513	0.254209	0.624116	0.850413	3.29007	2.2805	0.00444406
Ppm1g	22219444	>gi|22219444|ref|NP_671742.1| protein phosphatase 1G [Rattus norvegicus]_x0001_gi|22087629|gb|AAM90993.1| protein phosphatase PP2C gamma [Rattus norvegicus]_x0001_gi|38303971|gb|AAH62083.1| Protein phosphatase 1G (formerly 2C), magnesium-dependent, gamma isoform [Rattus norvegicus];>gi|149050747|gb|EDM02920.1| protein phosphatase 1G (formerly 2C), magnesium-dependent, gamma isoform, isoform CRA_a…	0.0399904	0.262781	0.636184	0.824019	3.29486	2.28382	0.00627401
ETF1	4759034	>gi|4759034|ref|NP_004721.1| eukaryotic peptide chain release factor subunit 1 [Homo sapiens]_x0001_gi|56605766|ref|NP_001008345.1| eukaryotic peptide chain release factor subunit 1 [Rattus norvegicus]_x0001_gi|115495753|ref|NP_001069722.1| eukaryotic peptide chain release factor subunit 1 [Bos taurus]_x0001_gi|124286826|ref|NP_659115.3| eukaryotic peptide chain release factor subunit 1 [Mus musc…	0.0600895	0.231133	0.644773	0.838035	3.3003	2.28759	0.00857063
Mgll	149036699	>gi|149036699|gb|EDL91317.1| monoglyceride lipase, isoform CRA_b [Rattus norvegicus];>gi|19923092|ref|NP_612511.1| monoglyceride lipase [Rattus norvegicus]_x0001_gi|47116974|sp|Q8R431.1|MGLL_RAT RecName: Full=Monoglyceride lipase; Short=MGL; AltName: Full=Monoacylglycerol lipase; Short=MAGL_x0001_gi|19697886|gb|AAL87453.1| monoglyceride lipase [Rattus norvegicus]_x0001_gi|79158553|gb|AAI07921.1| …	0.0280963	0.203701	0.642891	0.86348	3.305	2.29085	0.00649327
Pnpla6	293340977	>gi|293340977|ref|XP_001057249.2| PREDICTED: hypothetical protein [Rattus norvegicus]_x0001_gi|293352360|ref|XP_341026.4| PREDICTED: hypothetical protein [Rattus norvegicus]_x0001_gi|149015552|gb|EDL74933.1| similar to neuropathy target esterase homolog (predicted), isoform CRA_a [Rattus norvegicus];>gi|149015554|gb|EDL74935.1| similar to neuropathy target esterase homolog (predicted), isoform CR…	0.0380767	0.266081	0.623155	0.835884	3.30929	2.29383	0.00410427
Ifi47	44890246	>gi|44890246|gb|AAH66660.1| Ifi47 protein [Rattus norvegicus];>gi|149052387|gb|EDM04204.1| interferon gamma inducible protein, isoform CRA_a [Rattus norvegicus];>gi|149052388|gb|EDM04205.1| interferon gamma inducible protein, isoform CRA_b [Rattus norvegicus];>gi|309951088|ref|NP_742016.2| interferon gamma inducible protein 47 [Rattus norvegicus];>gi|21105484|gb|AAM34685.1|AF508023_1 interferon g…	0.0507908	0.313062	0.600244	0.827498	3.30942	2.29392	0.0080225
Lphn1	46576676	>gi|46576676|sp|O88917.1|LPHN1_RAT RecName: Full=Latrophilin-1; AltName: Full=Calcium-independent alpha-latrotoxin receptor 1; Short=CIRL-1; Flags: Precursor_x0001_gi|3695121|gb|AAC62653.1| CL1BB [Rattus norvegicus];>gi|149037895|gb|EDL92255.1| latrophilin 1, isoform CRA_c [Rattus norvegicus];>gi|3695117|gb|AAC62651.1| CL1AB [Rattus norvegicus];>gi|12621148|ref|NP_075251.1| latrophilin-1 [Rattus …	0.2023	0.33314	0.637831	0.755566	3.31062	2.29475	0.0632364
Gja1	6978896	>gi|6978896|ref|NP_036699.1| gap junction alpha-1 protein [Rattus norvegicus]_x0001_gi|117708|sp|P08050.2|CXA1_RAT RecName: Full=Gap junction alpha-1 protein; AltName: Full=Connexin-43; Short=Cx43; AltName: Full=Gap junction 43 kDa heart protein_x0001_gi|55979|emb|CAA29855.1| unnamed protein product [Rattus norvegicus]_x0001_gi|32816617|gb|AAP88589.1| gap junction membrane channel protein alpha1 …	0.0371419	0.234606	0.622484	0.862294	3.31654	2.29885	0.00305387
Ptpn6	149049490	>gi|149049490|gb|EDM01944.1| protein tyrosine phosphatase, non-receptor type 6, isoform CRA_a [Rattus norvegicus];>gi|71681101|gb|AAH99824.1| Ptpn6 protein [Rattus norvegicus];>gi|149049491|gb|EDM01945.1| protein tyrosine phosphatase, non-receptor type 6, isoform CRA_b [Rattus norvegicus];>gi|16758788|ref|NP_446360.1| tyrosine-protein phosphatase non-receptor type 6 [Rattus norvegicus]_x0001_gi|3…	0.0493782	0.326712	0.615342	0.792035	3.31692	2.29912	0.0147854
Cdh2	13431334	>gi|13431334|sp|Q9Z1Y3.1|CADH2_RAT RecName: Full=Cadherin-2; AltName: Full=Neural cadherin; Short=N-cadherin; AltName: CD_antigen=CD325; Flags: Precursor_x0001_gi|3983131|gb|AAC83818.1| testicular N-cadherin [Rattus norvegicus];>gi|149017026|gb|EDL76077.1| rCG49564, isoform CRA_a [Rattus norvegicus]_x0001_gi|149017027|gb|EDL76078.1| rCG49564, isoform CRA_a [Rattus norvegicus];>gi|13786162|ref|NP_…	0.026913	0.260886	0.612454	0.851225	3.32541	2.305	0.00178041
Snap25	6755588	>gi|6755588|ref|NP_035558.1| synaptosomal-associated protein 25 [Mus musculus]_x0001_gi|13591882|ref|NP_112253.1| synaptosomal-associated protein 25 [Rattus norvegicus]_x0001_gi|18765735|ref|NP_570824.1| synaptosomal-associated protein 25 isoform SNAP25B [Homo sapiens]_x0001_gi|45382033|ref|NP_990789.1| synaptosomal-associated protein 25 [Gallus gallus]_x0001_gi|57114057|ref|NP_001009094.1| synap…	0.027744	0.363577	0.56611	0.82733	3.32876	2.30732	0.0149354
Ranbp2	300797934	>gi|300797934|ref|NP_001178533.1| E3 SUMO-protein ligase RanBP2 [Rattus norvegicus]_x0001_gi|109510063|ref|XP_001053839.1| PREDICTED: RAN binding protein 2-like isoform 1 [Rattus norvegicus];>gi|293344986|ref|XP_002725909.1| PREDICTED: RAN binding protein 2-like isoform 2 [Rattus norvegicus]_x0001_gi|293356846|ref|XP_002729003.1| PREDICTED: RAN binding protein 2 isoform 1 [Rattus norvegicus];>gi|…	0.0405989	0.27966	0.611439	0.831586	3.3429	2.31712	0.00450212
LOC100363866	293346158	>gi|293346158|ref|XP_002726282.1| PREDICTED: mitochondrial import inner membrane translocase subunit Tim23-like [Rattus norvegicus]_x0001_gi|293357940|ref|XP_002729245.1| PREDICTED: mitochondrial import inner membrane translocase subunit Tim23-like [Rattus norvegicus]_x0001_gi|53734359|gb|AAH83559.1| Translocase of inner mitochondrial membrane 23 homolog (yeast) [Rattus norvegicus]_x0001_gi|14902…	0.0978697	0.331051	0.627174	0.764005	3.34688	2.31988	0.0287696
Chmp2a	149016560	>gi|149016560|gb|EDL75761.1| similar to RIKEN cDNA 1500016L11 (predicted), isoform CRA_a [Rattus norvegicus]_x0001_gi|149016563|gb|EDL75764.1| similar to RIKEN cDNA 1500016L11 (predicted), isoform CRA_a [Rattus norvegicus];>gi|21312151|ref|NP_081161.1| charged multivesicular body protein 2a [Mus musculus]_x0001_gi|157821085|ref|NP_001102376.1| charged multivesicular body protein 2a [Rattus norveg…	0	0.256657	0.645184	0.802274	3.34742	2.32026	0.00834603
Madd	16758360	>gi|16758360|ref|NP_446037.1| MAP kinase-activating death domain protein [Rattus norvegicus]_x0001_gi|81861041|sp|O08873.1|MADD_RAT RecName: Full=MAP kinase-activating death domain protein; AltName: Full=Rab3 GDP/GTP exchange factor_x0001_gi|1947050|gb|AAC53149.1| Rab3 GDP/GTP exchange protein [Rattus norvegicus]_x0001_gi|149022617|gb|EDL79511.1| MAP-kinase activating death domain, isoform CRA_c …	0.0676091	0.342699	0.551948	0.860246	3.3484	2.32093	0.0135613
Dennd5a	226958320	>gi|226958320|ref|NP_001101016.2| DENN/MADD domain containing 5A [Rattus norvegicus]_x0001_gi|149068331|gb|EDM17883.1| rCG40053, isoform CRA_a [Rattus norvegicus];>gi|293347195|ref|XP_002726491.1| PREDICTED: DENN/MADD domain containing 5B-like [Rattus norvegicus];>gi|149048916|gb|EDM01370.1| rCG29988 [Rattus norvegicus]	0.077695	0.23322	0.604829	0.879265	3.34857	2.32105	0.00683817
Arhgef11	13027442	>gi|13027442|ref|NP_076472.1| rho guanine nucleotide exchange factor 11 [Rattus norvegicus]_x0001_gi|34395514|sp|Q9ES67.1|ARHGB_RAT RecName: Full=Rho guanine nucleotide exchange factor 11; AltName: Full=RhoGEF glutamate transport modulator GTRAP48_x0001_gi|11066463|gb|AAG28597.1|AF225961_1 RhoGEF glutamate transport modulator GTRAP48 [Rattus norvegicus];>gi|149048200|gb|EDM00776.1| Rho guanine nu…	0.281586	0.23306	0.647454	0.818804	3.3495	2.3217	0.0863365
Eef1a2	206440	>gi|206440|gb|AAA41967.1| statin-related protein [Rattus norvegicus];>gi|6681273|ref|NP_031932.1| elongation factor 1-alpha 2 [Mus musculus]_x0001_gi|50054162|ref|NP_036792.2| elongation factor 1-alpha 2 [Rattus norvegicus]_x0001_gi|50402096|sp|P62632.1|EF1A2_RAT RecName: Full=Elongation factor 1-alpha 2; Short=EF-1-alpha-2; AltName: Full=Eukaryotic elongation factor 1 A-2; Short=eEF1A-2; AltName…	0.0556083	0.252705	0.578813	0.892276	3.37269	2.33777	0.00352972
Nudt21	13386106	>gi|13386106|ref|NP_080899.1| cleavage and polyadenylation specificity factor subunit 5 [Mus musculus]_x0001_gi|84781636|ref|NP_001034093.1| cleavage and polyadenylation specificity factor subunit 5 [Rattus norvegicus]_x0001_gi|73950369|ref|XP_535298.2| PREDICTED: cleavage and polyadenylation specificity factor subunit 5 [Canis lupus familiaris]_x0001_gi|126296153|ref|XP_001364759.1| PREDICTED: c…	0.0312944	0.270364	0.632511	0.801565	3.37385	2.33858	0.00837069
Cnn3	9506501	>gi|9506501|ref|NP_062232.1| calponin-3 [Rattus norvegicus]_x0001_gi|584956|sp|P37397.1|CNN3_RAT RecName: Full=Calponin-3; AltName: Full=Calponin, acidic isoform; AltName: Full=Calponin, non-muscle isoform_x0001_gi|458454|gb|AAA18590.1| acidic calponin [Rattus norvegicus]_x0001_gi|38303945|gb|AAH62020.1| Calponin 3, acidic [Rattus norvegicus]_x0001_gi|149025832|gb|EDL82075.1| rCG28547, isoform CR…	0.0225145	0.242769	0.604495	0.862572	3.38005	2.34287	0.00107483
P4ha1	149038788	>gi|149038788|gb|EDL93077.1| procollagen-proline, 2-oxoglutarate 4-dioxygenase (proline 4-hydroxylase), alpha 1 polypeptide, isoform CRA_b [Rattus norvegicus];>gi|474940|emb|CAA55546.1| gamma-butyrobetaine,2-oxoglutarate dioxygenase [Rattus norvegicus];>gi|51036657|ref|NP_742059.2| prolyl 4-hydroxylase subunit alpha-1 precursor [Rattus norvegicus]_x0001_gi|90111077|sp|P54001.2|P4HA1_RAT RecName: …	0.10765	0.313228	0.54531	0.885917	3.38036	2.34308	0.016847
Bcat1	8392971	>gi|8392971|ref|NP_058949.1| branched-chain-amino-acid aminotransferase, cytosolic [Rattus norvegicus]_x0001_gi|1705438|sp|P54690.1|BCAT1_RAT RecName: Full=Branched-chain-amino-acid aminotransferase, cytosolic; Short=BCAT(c)_x0001_gi|1173634|gb|AAC52385.1| cytosolic branch chain aminotransferase [Rattus norvegicus]_x0001_gi|56388582|gb|AAH87710.1| Branched chain aminotransferase 1, cytosolic [Rat…	0.0493626	0.255772	0.60316	0.852052	3.38521	2.34645	0.00313479
Samd4b	157819317	>gi|157819317|ref|NP_001100968.1| protein Smaug homolog 2 [Rattus norvegicus]_x0001_gi|149056463|gb|EDM07894.1| sterile alpha motif domain containing 4B [Rattus norvegicus]	0.0718666	0.283166	0.609493	0.819552	3.38733	2.34792	0.00930118
Gpr37l1	209870105	>gi|209870105|ref|NP_665727.2| endothelin B receptor-like protein 2 precursor [Rattus norvegicus]_x0001_gi|149058546|gb|EDM09703.1| G protein-coupled receptor 37-like 1, isoform CRA_a [Rattus norvegicus]_x0001_gi|149058547|gb|EDM09704.1| G protein-coupled receptor 37-like 1, isoform CRA_a [Rattus norvegicus]_x0001_gi|195540249|gb|AAI68215.1| Gpr37l1 protein [Rattus norvegicus];>gi|67460124|sp|Q9Q…	0.0982	0.11798	0.719205	0.804743	3.38891	2.34901	0.0506329
LOC100362324	293345175	>gi|293345175|ref|XP_002725935.1| PREDICTED: DEAH (Asp-Glu-Ala-His) box polypeptide 29-like [Rattus norvegicus];>gi|293357049|ref|XP_002729053.1| PREDICTED: DEAH (Asp-Glu-Ala-His) box polypeptide 29 [Rattus norvegicus];>gi|149059354|gb|EDM10361.1| rCG44442 [Rattus norvegicus]	0.0427063	0.21458	0.609357	0.875945	3.3924	2.35143	0.0039903
LOC100364190	293346772	>gi|293346772|ref|XP_002726373.1| PREDICTED: mKIAA0868 protein-like [Rattus norvegicus]	0.154673	0.321056	0.622561	0.767755	3.39447	2.35287	0.040584
Mgea5	18777747	>gi|18777747|ref|NP_571979.1| bifunctional protein NCOAT [Rattus norvegicus]_x0001_gi|81867293|sp|Q8VIX5.1|NCOAT_RAT RecName: Full=Bifunctional protein NCOAT; AltName: Full=Meningioma-expressed antigen 5; AltName: Full=Nuclear cytoplasmic O-GlcNAcase and acetyltransferase; Includes: RecName: Full=Beta-hexosaminidase; AltName: Full=Beta-N-acetylhexosaminidase; AltName: Full=Hexosaminidase C; AltNa…	0.0461247	0.293786	0.600876	0.820725	3.39477	2.35307	0.00653156
Pik3c2a	157817478	>gi|157817478|ref|NP_001101970.1| phosphatidylinositol-4-phosphate 3-kinase C2 domain-containing subunit alpha [Rattus norvegicus]_x0001_gi|149068179|gb|EDM17731.1| phosphatidylinositol 3-kinase, C2 domain containing, alpha polypeptide (predicted), isoform CRA_a [Rattus norvegicus];>gi|149068182|gb|EDM17734.1| phosphatidylinositol 3-kinase, C2 domain containing, alpha polypeptide (predicted), iso…	0.0648304	0.167202	0.682516	0.811772	3.39941	2.35629	0.0248318
LOC683007	293341523	>gi|293341523|ref|XP_001064186.2| PREDICTED: melanoma inhibitory activity 3-like [Rattus norvegicus];>gi|149040935|gb|EDL94892.1| rCG20419 [Rattus norvegicus]	0.121498	0.268936	0.603151	0.836714	3.40116	2.35751	0.016522
Acsbg1	19705503	>gi|19705503|ref|NP_599216.1| long-chain-fatty-acid--CoA ligase ACSBG1 [Rattus norvegicus]_x0001_gi|81902685|sp|Q924N5.1|ACBG1_RAT RecName: Full=Long-chain-fatty-acid--CoA ligase ACSBG1; AltName: Full=Acyl-CoA synthetase bubblegum family member 1; AltName: Full=Gonadotropin-regulated long chain acyl CoA synthetase; Short=GR-LACS_x0001_gi|11493980|gb|AAG35729.1|AF208125_1 gonadotropin-regulated lo…	0.0176753	0.234809	0.606189	0.860514	3.40275	2.35861	0.00125342
Rtn3	120538101	>gi|120538101|gb|AAI29078.1| Rtn3 protein [Rattus norvegicus];>gi|158261988|ref|NP_001009953.2| reticulon-3 isoform A1 [Rattus norvegicus]_x0001_gi|38303997|gb|AAH62068.1| Reticulon 3 [Rattus norvegicus]_x0001_gi|77567873|gb|AAI07449.1| Reticulon 3 [Rattus norvegicus]_x0001_gi|149062257|gb|EDM12680.1| reticulon 3, isoform CRA_b [Rattus norvegicus];>gi|17066677|gb|AAL35353.1|AF442357_1 reticulon 3…	0.0192281	0.273048	0.579842	0.864156	3.40673	2.36137	0.000809573
Ccdc88a	293341897	>gi|293341897|ref|XP_001065246.2| PREDICTED: coiled coil domain containing 88A [Rattus norvegicus];>gi|293353317|ref|XP_223709.5| PREDICTED: coiled coil domain containing 88A [Rattus norvegicus]	0.0630661	0.256528	0.585376	0.869586	3.40897	2.36292	0.0039871
Cald1	149065235	>gi|149065235|gb|EDM15311.1| caldesmon 1, isoform CRA_a [Rattus norvegicus];>gi|149065236|gb|EDM15312.1| caldesmon 1, isoform CRA_b [Rattus norvegicus];>gi|6978589|ref|NP_037278.1| non-muscle caldesmon [Rattus norvegicus]_x0001_gi|2498205|sp|Q62736.1|CALD1_RAT RecName: Full=Non-muscle caldesmon; Short=CDM; AltName: Full=L-caldesmon_x0001_gi|622967|gb|AAA68521.1| nonmuscle caldesmon [Rattus norveg…	0.0521336	0.253131	0.611184	0.836383	3.40996	2.36361	0.00464018
M6pr	56090485	>gi|56090485|ref|NP_001007701.1| cation-dependent mannose-6-phosphate receptor precursor [Rattus norvegicus]_x0001_gi|81884514|sp|Q6AY20.1|MPRD_RAT RecName: Full=Cation-dependent mannose-6-phosphate receptor; Short=CD Man-6-P receptor; Short=CD-MPR; Flags: Precursor_x0001_gi|50927031|gb|AAH79226.1| Mannose-6-phosphate receptor, cation dependent [Rattus norvegicus]_x0001_gi|149049544|gb|EDM01998.1…	0.0287805	0.236538	0.603601	0.860191	3.41164	2.36477	0.0016113
Limch1	300794237	>gi|300794237|ref|NP_001178607.1| LIM and calponin homology domains-containing protein 1 [Rattus norvegicus]_x0001_gi|293341709|ref|XP_001077838.2| PREDICTED: LIM and calponin homology domains 1-like isoform 1 [Rattus norvegicus];>gi|293341711|ref|XP_002725009.1| PREDICTED: LIM and calponin homology domains 1-like isoform 2 [Rattus norvegicus]_x0001_gi|293353127|ref|XP_002728148.1| PREDICTED: LIM…	0.0904432	0.229635	0.623569	0.837675	3.41389	2.36633	0.0114124
Camk4	149017144	>gi|149017144|gb|EDL76195.1| calcium/calmodulin-dependent protein kinase IV, isoform CRA_b [Rattus norvegicus];>gi|425384|gb|AAB28372.1| Ca2+/calmodulin-dependent protein kinase IV beta polypeptide [Rattus sp.]_x0001_gi|149017145|gb|EDL76196.1| calcium/calmodulin-dependent protein kinase IV, isoform CRA_c [Rattus norvegicus];>gi|203265|gb|AAA40865.1| calmodulin-dependent protein kinase [Rattus no…	0.0659848	0.265523	0.602203	0.837238	3.41485	2.36699	0.00595664
Syne2	293359999	>gi|293359999|ref|XP_216738.5| PREDICTED: spectrin repeat containing, nuclear envelope 2, partial [Rattus norvegicus];>gi|149051468|gb|EDM03641.1| rCG62371 [Rattus norvegicus];>gi|149051472|gb|EDM03645.1| rCG61909 [Rattus norvegicus];>gi|149051470|gb|EDM03643.1| rCG62156 [Rattus norvegicus];>gi|149051471|gb|EDM03644.1| rCG63465 [Rattus norvegicus]	0.0681294	0.207922	0.618184	0.86282	3.41494	2.36706	0.00795058
Drap1	149062060	>gi|149062060|gb|EDM12483.1| Dr1 associated protein 1 (negative cofactor 2 alpha) (predicted), isoform CRA_c [Rattus norvegicus];>gi|117940017|ref|NP_001071136.1| dr1-associated corepressor [Rattus norvegicus]_x0001_gi|160380648|sp|A0XPP1.1|NC2A_RAT RecName: Full=Dr1-associated corepressor; AltName: Full=Dr1-associated protein 1; AltName: Full=Negative co-factor 2-alpha; Short=NC2-alpha_x0001_gi|…	0	0.248255	0.615415	0.833135	3.41535	2.36734	0.0024335
Setd3	149044195	>gi|149044195|gb|EDL97577.1| rCG27725, isoform CRA_a [Rattus norvegicus];>gi|293348246|ref|XP_002726820.1| PREDICTED: SET domain containing 3 [Rattus norvegicus]_x0001_gi|149044196|gb|EDL97578.1| rCG27725, isoform CRA_b [Rattus norvegicus];>gi|149044197|gb|EDL97579.1| rCG27725, isoform CRA_c [Rattus norvegicus];>gi|58177849|gb|AAH89108.1| Setd3 protein [Rattus norvegicus];>gi|293348248|ref|XP_002…	0.055108	0.206096	0.585689	0.908253	3.41791	2.36911	0.00668827
Safb	149028190	>gi|149028190|gb|EDL83628.1| scaffold attachment factor B [Rattus norvegicus];>gi|11693164|ref|NP_071789.1| scaffold attachment factor B1 [Rattus norvegicus]_x0001_gi|3406747|gb|AAC29479.1| scaffold attachment factor B [Rattus norvegicus]	0.112684	0.195858	0.61626	0.871982	3.42705	2.37545	0.017061
Usp9x	209571553	>gi|209571553|ref|NP_001129395.1| probable ubiquitin carboxyl-terminal hydrolase FAF-X isoform 2 [Rattus norvegicus];>gi|209571464|ref|NP_001129365.1| probable ubiquitin carboxyl-terminal hydrolase FAF-X isoform 1 [Rattus norvegicus]_x0001_gi|149044325|gb|EDL97646.1| ubiquitin specific peptidase 9, X chromosome (predicted) [Rattus norvegicus];>gi|300793877|ref|NP_001178589.1| protein dopey-2 [Rat…	0.0465456	0.262485	0.597878	0.842266	3.42788	2.37602	0.0032537
Kif3b	157818101	>gi|157818101|ref|NP_001099999.1| kinesin family member 3B [Rattus norvegicus]_x0001_gi|149030979|gb|EDL86006.1| kinesin family member 3B (predicted) [Rattus norvegicus];>gi|3493137|gb|AAC33291.1| kinesin-like protein KIF3C [Rattus norvegicus];>gi|149050834|gb|EDM03007.1| kinesin family member 3C [Rattus norvegicus];>gi|16758244|ref|NP_445938.1| kinesin-like protein KIF3C [Rattus norvegicus]_x000…	0.134969	0.276404	0.626018	0.791806	3.42828	2.3763	0.0267477
Sestd1	281604219	>gi|281604219|ref|NP_001127986.2| SEC14 and spectrin domains 1 [Rattus norvegicus]_x0001_gi|197246157|gb|AAI69110.1| Sestd1 protein [Rattus norvegicus];>gi|149022347|gb|EDL79241.1| rCG26107 [Rattus norvegicus]	0.16635	0.125922	0.672827	0.850962	3.42932	2.37702	0.0522303
Srsf6	224967104	>gi|224967104|ref|NP_080775.3| arginine/serine-rich splicing factor 6 [Mus musculus]_x0001_gi|306922366|ref|NP_001014207.2| splicing factor, arginine/serine-rich 6 [Rattus norvegicus]_x0001_gi|74197209|dbj|BAE35148.1| unnamed protein product [Mus musculus]_x0001_gi|74228832|dbj|BAE21902.1| unnamed protein product [Mus musculus]_x0001_gi|123236731|emb|CAM17456.1| splicing factor, arginine/serine-r…	0.163292	0.272555	0.608441	0.818679	3.43068	2.37796	0.0303406
	149026107	>gi|149026107|gb|EDL82350.1| rCG28487 [Rattus norvegicus]	0.0224795	0.289588	0.665575	0.724754	3.43597	2.38164	0.029791
Usp15	149066659	>gi|149066659|gb|EDM16532.1| ubiquitin specific peptidase 15, isoform CRA_a [Rattus norvegicus];>gi|149066660|gb|EDM16533.1| ubiquitin specific peptidase 15, isoform CRA_b [Rattus norvegicus];>gi|21592289|ref|NP_660185.1| ubiquitin carboxyl-terminal hydrolase 15 [Rattus norvegicus]_x0001_gi|6492122|gb|AAF14188.1|AF106657_1 deubiquitinating enzyme Ubp109 [Rattus norvegicus];>gi|149066661|gb|EDM165…	0.0368681	0.254168	0.565667	0.891048	3.43639	2.38193	0.0020997
Arfgap2	149022629	>gi|149022629|gb|EDL79523.1| zinc finger protein 289, isoform CRA_a [Rattus norvegicus];>gi|76096354|ref|NP_001028879.1| ADP-ribosylation factor GTPase-activating protein 2 [Rattus norvegicus]_x0001_gi|123780788|sp|Q3MID3.1|ARFG2_RAT RecName: Full=ADP-ribosylation factor GTPase-activating protein 2; Short=ARF GAP 2; AltName: Full=GTPase-activating protein ZNF289; AltName: Full=Zinc finger protein…	0.0237053	0.198732	0.544616	0.962943	3.44345	2.38682	0.0135867
Ankrd13a	58865868	>gi|58865868|ref|NP_001012148.1| ankyrin repeat domain-containing protein 13A [Rattus norvegicus]_x0001_gi|55250412|gb|AAH85774.1| Ankyrin repeat domain 13a [Rattus norvegicus]_x0001_gi|149063601|gb|EDM13924.1| rCG21176 [Rattus norvegicus];>gi|157817907|ref|NP_001101984.1| ankyrin repeat domain-containing protein 13D [Rattus norvegicus]_x0001_gi|149061978|gb|EDM12401.1| ankyrin repeat domain 13 f…	0	0.221353	0.624595	0.83397	3.44785	2.38987	0.0040232
Bcr	149043782	>gi|149043782|gb|EDL97233.1| breakpoint cluster region (predicted) [Rattus norvegicus];>gi|293356758|ref|XP_228091.5| PREDICTED: breakpoint cluster region [Rattus norvegicus];>gi|293344931|ref|XP_001079915.2| PREDICTED: breakpoint cluster region [Rattus norvegicus]	0.151061	0.253116	0.607138	0.831026	3.45148	2.39238	0.0249185
Bin2	58866018	>gi|58866018|ref|NP_001012223.1| bridging integrator 2 [Rattus norvegicus]_x0001_gi|81884342|sp|Q68FR2.1|BIN2_RAT RecName: Full=Bridging integrator 2_x0001_gi|51259489|gb|AAH79406.1| Bridging integrator 2 [Rattus norvegicus];>gi|149032015|gb|EDL86927.1| rCG50568 [Rattus norvegicus]	0.0208126	0.235487	0.604801	0.847568	3.45517	2.39494	0.00170548
Msmo1	18266684	>gi|18266684|ref|NP_543162.1| methylsterol monooxygenase 1 [Rattus norvegicus]_x0001_gi|28558102|sp|O35532.1|MSMO1_RAT RecName: Full=Methylsterol monooxygenase 1; AltName: Full=C-4 methylsterol oxidase; AltName: Full=Neuropep 1; AltName: Full=RANP-1_x0001_gi|2605606|dbj|BAA23329.1| RANP-1 [Rattus norvegicus]_x0001_gi|38649308|gb|AAH63155.1| Sterol-C4-methyl oxidase-like [Rattus norvegicus]_x0001_…	0.0274498	0.272214	0.627228	0.785437	3.46234	2.39991	0.0102285
Ppfia4	149058577	>gi|149058577|gb|EDM09734.1| protein tyrosine phosphatase, receptor type, f polypeptide (PTPRF), interacting protein (liprin), alpha 4 [Rattus norvegicus];>gi|281306779|ref|NP_536334.1| liprin-alpha-4 [Rattus norvegicus];>gi|42558930|sp|Q91Z80.1|LIPA4_RAT RecName: Full=Liprin-alpha-4; AltName: Full=Protein tyrosine phosphatase receptor type f polypeptide-interacting protein alpha-4; Short=PTPRF-i…	0.0605769	0.131552	0.654761	0.861521	3.4627	2.40016	0.0235936
LOC366669	149051476	>gi|149051476|gb|EDM03649.1| similar to mKIAA1011 protein [Rattus norvegicus];>gi|71051741|gb|AAH98809.1| Unknown (protein for IMAGE:7377044) [Rattus norvegicus]	0.0669167	0.186869	0.640106	0.836383	3.46427	2.40125	0.0132102
Eif5b	158635983	>gi|158635983|ref|NP_001103611.1| eukaryotic translation initiation factor 5B [Rattus norvegicus]_x0001_gi|215275346|sp|B2GUV7.1|IF2P_RAT RecName: Full=Eukaryotic translation initiation factor 5B; Short=eIF-5B; AltName: Full=Annexin V-binding protein ABP-7; AltName: Full=Translation initiation factor IF-2_x0001_gi|183986525|gb|AAI66424.1| Eukaryotic translation initiation factor 5B [Rattus norveg…	0.0787474	0.229154	0.616772	0.833854	3.46474	2.40157	0.00919354
SEC61A1	7019415	>gi|7019415|ref|NP_037468.1| protein transport protein Sec61 subunit alpha isoform 1 [Homo sapiens]_x0001_gi|8394252|ref|NP_058602.1| protein transport protein Sec61 subunit alpha isoform 1 [Mus musculus]_x0001_gi|40538882|ref|NP_954865.1| protein transport protein Sec61 subunit alpha isoform 1 [Rattus norvegicus]_x0001_gi|197099484|ref|NP_001126739.1| protein transport protein Sec61 subunit alph…	0.0264041	0.254024	0.612947	0.818864	3.46508	2.40181	0.00419438
Calb1	14010887	>gi|14010887|ref|NP_114190.1| calbindin [Rattus norvegicus]_x0001_gi|115396|sp|P07171.2|CALB1_RAT RecName: Full=Calbindin; AltName: Full=Calbindin D28; AltName: Full=D-28K; AltName: Full=Spot 35 protein; AltName: Full=Vitamin D-dependent calcium-binding protein, avian-type_x0001_gi|57301|emb|CAA27828.1| unnamed protein product [Rattus norvegicus]_x0001_gi|203235|gb|AAA40851.1| calbindin D28 [Ratt…	0.0355829	0.294871	0.587211	0.820823	3.46513	2.40184	0.00544787
Lrpap1	281182762	>gi|281182762|ref|NP_001162584.1| alpha-2-macroglobulin receptor-associated protein [Rattus norvegicus]_x0001_gi|83300423|sp|Q99068.2|AMRP_RAT RecName: Full=Alpha-2-macroglobulin receptor-associated protein; Short=Alpha-2-MRAP; AltName: Full=Gp330-binding 45 kDa protein; AltName: Full=Low density lipoprotein receptor-related protein-associated protein 1; Short=RAP; Flags: Precursor_x0001_gi|51980…	0.111116	0.213841	0.641444	0.811895	3.46771	2.40364	0.0206456
LOC682967	293343193	>gi|293343193|ref|XP_001063895.2| PREDICTED: rCG20581-like [Rattus norvegicus]_x0001_gi|149015847|gb|EDL75154.1| rCG20581, isoform CRA_a [Rattus norvegicus];>gi|149015848|gb|EDL75155.1| rCG20581, isoform CRA_b [Rattus norvegicus]	0.0487624	0.201858	0.603925	0.872272	3.46858	2.40424	0.00539299
Arhgap5	149051217	>gi|149051217|gb|EDM03390.1| Rho GTPase activating protein 5 [Rattus norvegicus];>gi|114145542|ref|NP_001041334.1| rho GTPase-activating protein 5 [Rattus norvegicus]_x0001_gi|37361882|gb|AAQ91054.1| LRRGT00098 [Rattus norvegicus]	0.0462507	0.18732	0.63323	0.84384	3.46994	2.40518	0.00961793
Pkn1	166063985	>gi|166063985|ref|NP_058871.2| serine/threonine-protein kinase N1 [Rattus norvegicus]_x0001_gi|296452866|sp|Q63433.2|PKN1_RAT RecName: Full=Serine/threonine-protein kinase N1; AltName: Full=Protease-activated kinase 1; Short=PAK-1; AltName: Full=Protein kinase C-like 1; AltName: Full=Protein kinase C-like PKN; AltName: Full=Protein-kinase C-related kinase 1; AltName: Full=Serine-threonine protein…	0.0316793	0.234884	0.624428	0.816935	3.47204	2.40664	0.00583394
Epha5	281306793	>gi|281306793|ref|NP_001162608.1| ephrin type-A receptor 5 isoform 1 [Rattus norvegicus];>gi|531544|emb|CAA55357.1| receptor tyrosine kinase [Rattus norvegicus];>gi|281332080|ref|NP_077343.1| ephrin type-A receptor 5 isoform 2 [Rattus norvegicus];>gi|13928766|ref|NP_113752.1| ephrin type-A receptor 3 precursor [Rattus norvegicus]_x0001_gi|2811068|sp|O08680.1|EPHA3_RAT RecName: Full=Ephrin type-A …	0.0875276	0.336027	0.592647	0.778482	3.4726	2.40702	0.0230224
Pgm2l1	157822435	>gi|157822435|ref|NP_001102924.1| glucose 1,6-bisphosphate synthase [Rattus norvegicus]_x0001_gi|149068804|gb|EDM18356.1| rCG40012, isoform CRA_a [Rattus norvegicus];>gi|149068805|gb|EDM18357.1| rCG40012, isoform CRA_b [Rattus norvegicus];>gi|149068806|gb|EDM18358.1| rCG40012, isoform CRA_c [Rattus norvegicus]_x0001_gi|149068807|gb|EDM18359.1| rCG40012, isoform CRA_c [Rattus norvegicus]	0.0634734	0.256734	0.583873	0.854071	3.47323	2.40746	0.00426197
Rprd1b	149158731	>gi|149158731|ref|NP_001092197.1| regulation of nuclear pre-mRNA domain containing 1B [Rattus norvegicus]_x0001_gi|23813892|sp|Q9CSU0.2|RPR1B_MOUSE RecName: Full=Regulation of nuclear pre-mRNA domain-containing protein 1B; AltName: Full=Cell cycle-related and expression-elevated protein in tumor_x0001_gi|54612248|gb|AAH28819.3| Regulation of nuclear pre-mRNA domain containing 1B [Mus musculus]_x0…	0.0620144	0.237912	0.624192	0.814475	3.47338	2.40756	0.00882222
Papss1	187469049	>gi|187469049|gb|AAI66793.1| Papss1 protein [Rattus norvegicus];>gi|157823805|ref|NP_001099941.1| 3'-phosphoadenosine 5'-phosphosulfate synthase 1 [Rattus norvegicus]_x0001_gi|149025974|gb|EDL82217.1| 3'-phosphoadenosine 5'-phosphosulfate synthase 1 (predicted) [Rattus norvegicus]	0.294761	0.239253	0.640827	0.790595	3.47415	2.4081	0.096695
Stat1	77695926	>gi|77695926|ref|NP_116001.2| signal transducer and activator of transcription 1 isoform alpha [Rattus norvegicus]_x0001_gi|149046199|gb|EDL99092.1| signal transducer and activator of transcription 1 [Rattus norvegicus];>gi|6636498|gb|AAF20200.1|AF205604_1 signal transducer and activator of transcription 1 [Rattus norvegicus];>gi|77695928|ref|NP_001029336.1| signal transducer and activator of tra…	0.0306701	0.251801	0.601832	0.832289	3.47862	2.41119	0.00267724
Parp1	6978455	>gi|6978455|ref|NP_037195.1| poly [ADP-ribose] polymerase 1 [Rattus norvegicus]_x0001_gi|3123251|sp|P27008.4|PARP1_RAT RecName: Full=Poly [ADP-ribose] polymerase 1; Short=PARP-1; AltName: Full=NAD(+) ADP-ribosyltransferase 1; Short=ADPRT 1; AltName: Full=Poly[ADP-ribose] synthase 1_x0001_gi|2896792|gb|AAC53544.1| poly(ADP-ribose) polymerase [Rattus norvegicus]_x0001_gi|55250408|gb|AAH85765.1| Pol…	0.0474395	0.260505	0.596327	0.832247	3.48061	2.41258	0.00386616
Ube3a	300797458	>gi|300797458|ref|NP_001178766.1| ubiquitin-protein ligase E3A [Rattus norvegicus]_x0001_gi|293344102|ref|XP_001055915.2| PREDICTED: ubiquitin protein ligase E3A [Rattus norvegicus];>gi|149031463|gb|EDL86443.1| rCG45114 [Rattus norvegicus];>gi|149031464|gb|EDL86444.1| rCG45105 [Rattus norvegicus]	0.0561802	0.272159	0.607057	0.807846	3.48259	2.41395	0.00792561
Osbpl11	157819315	>gi|157819315|ref|NP_001100560.1| oxysterol-binding protein-related protein 11 [Rattus norvegicus]_x0001_gi|149060657|gb|EDM11371.1| oxysterol binding protein-like 11 (predicted) [Rattus norvegicus]_x0001_gi|197246455|gb|AAI68952.1| Oxysterol binding protein-like 11 [Rattus norvegicus];>gi|109484027|ref|XP_243980.4| PREDICTED: oxysterol-binding protein-like protein 10 [Rattus norvegicus];>gi|1094…	0.114445	0.266786	0.622958	0.790234	3.48405	2.41496	0.0212069
Map4k4	157819181	>gi|157819181|ref|NP_001100374.1| mitogen-activated protein kinase kinase kinase kinase 4 [Rattus norvegicus]_x0001_gi|149046291|gb|EDL99184.1| mitogen-activated protein kinase kinase kinase kinase 4 (predicted) [Rattus norvegicus];>gi|14150695|gb|AAK54603.1|AF373289_1 protein kinase C-binding protein PICK1 [Rattus norvegicus];>gi|16758204|ref|NP_445912.1| PRKCA-binding protein [Rattus norvegicus…	0.0729478	0.294978	0.590511	0.81079	3.48721	2.41715	0.0106007
Sirt5	51948488	>gi|51948488|ref|NP_001004256.1| NAD-dependent deacetylase sirtuin-5 [Rattus norvegicus]_x0001_gi|81884377|sp|Q68FX9.1|SIRT5_RAT RecName: Full=NAD-dependent deacetylase sirtuin-5; Flags: Precursor_x0001_gi|51259345|gb|AAH78958.1| Sirtuin (silent mating type information regulation 2 homolog) 5 (S. cerevisiae) [Rattus norvegicus]_x0001_gi|149045113|gb|EDL98199.1| sirtuin 5 (silent mating type infor…	0.142054	0.295616	0.629363	0.757342	3.48955	2.41877	0.0368013
Tp53bp1	149023087	>gi|149023087|gb|EDL79981.1| transformation related protein 53 binding protein 1 (predicted), isoform CRA_b [Rattus norvegicus];>gi|149023086|gb|EDL79980.1| transformation related protein 53 binding protein 1 (predicted), isoform CRA_a [Rattus norvegicus]	0.05927	0.237209	0.582861	0.86549	3.49415	2.42196	0.00369324
Ngly1	114152094	>gi|114152094|sp|Q5XI55.2|NGLY1_RAT RecName: Full=Peptide-N(4)-(N-acetyl-beta-glucosaminyl)asparagine amidase; Short=PNGase; AltName: Full=N-glycanase 1; AltName: Full=Peptide:N-glycanase_x0001_gi|149040010|gb|EDL94094.1| similar to peptide N-glycanase [Rattus norvegicus];>gi|62079007|ref|NP_001014158.1| peptide-N(4)-(N-acetyl-beta-glucosaminyl)asparagine amidase [Rattus norvegicus]_x0001_gi|5373…	0.0364479	0.187334	0.633113	0.837124	3.49553	2.42292	0.00913515
Kctd12	293342244	>gi|293342244|ref|XP_001076656.2| PREDICTED: potassium channel tetramerisation domain containing 12 [Rattus norvegicus]_x0001_gi|293353985|ref|XP_344451.4| PREDICTED: potassium channel tetramerisation domain containing 12 [Rattus norvegicus]_x0001_gi|149050122|gb|EDM02446.1| rCG36961 [Rattus norvegicus];>gi|109511639|ref|XP_001065910.1| PREDICTED: potassium channel tetramerisation domain containi…	0.066425	0.247328	0.611453	0.817106	3.50134	2.42694	0.00795898
Rab33b	157822117	>gi|157822117|ref|NP_001102414.1| ras-related protein Rab-33B [Rattus norvegicus]_x0001_gi|149064832|gb|EDM14983.1| RAB33B, member of RAS oncogene family (predicted), isoform CRA_b [Rattus norvegicus];>gi|157818281|ref|NP_001101727.1| ras-related protein Rab-33A [Rattus norvegicus]_x0001_gi|149060103|gb|EDM10919.1| RAB33A, member of RAS oncogene family (predicted) [Rattus norvegicus];>gi|14906483…	0	0.234445	0.617816	0.818629	3.50194	2.42736	0.00409733
Abr	157786654	>gi|157786654|ref|NP_001099284.1| active breakpoint cluster region-related protein [Rattus norvegicus]_x0001_gi|149053445|gb|EDM05262.1| active BCR-related gene (predicted) [Rattus norvegicus]	0.0660992	0.266902	0.592893	0.825076	3.5071	2.43094	0.00657124
Prkcd	18959250	>gi|18959250|ref|NP_579841.1| protein kinase C delta type [Rattus norvegicus]_x0001_gi|125554|sp|P09215.1|KPCD_RAT RecName: Full=Protein kinase C delta type; AltName: Full=nPKC-delta_x0001_gi|206181|gb|AAA41871.1| protein kinase C delta subspecies [Rattus sp.];>gi|7019312|emb|CAB75578.1| protein kinase C delta [Rattus norvegicus]_x0001_gi|49904281|gb|AAH76505.1| Prkcd protein [Rattus norvegicus]_…	0	0.326927	0.582889	0.790955	3.50737	2.43112	0.0116321
Map3k4	157822757	>gi|157822757|ref|NP_001100926.1| mitogen-activated protein kinase kinase kinase 4 [Rattus norvegicus]_x0001_gi|149027485|gb|EDL83075.1| mitogen activated protein kinase kinase kinase 4 (predicted) [Rattus norvegicus]	0.0759238	0.271923	0.631866	0.768027	3.51062	2.43338	0.0188115
Cab39	157818343	>gi|157818343|ref|NP_001100394.1| calcium-binding protein 39 [Rattus norvegicus]_x0001_gi|149016314|gb|EDL75560.1| calcium binding protein 39 (predicted), isoform CRA_a [Rattus norvegicus]_x0001_gi|149016315|gb|EDL75561.1| calcium binding protein 39 (predicted), isoform CRA_a [Rattus norvegicus]_x0001_gi|149016316|gb|EDL75562.1| calcium binding protein 39 (predicted), isoform CRA_a [Rattus norveg…	0.0590865	0.250742	0.598612	0.828567	3.51355	2.43541	0.00532388
U2surp	62654101	>gi|62654101|ref|XP_236501.3| PREDICTED: U2-associated SR140 protein isoform 2 [Rattus norvegicus]_x0001_gi|109485106|ref|XP_001065014.1| PREDICTED: U2-associated SR140 protein 2-like isoform 2 [Rattus norvegicus];>gi|293349374|ref|XP_002727165.1| PREDICTED: U2-associated SR140 protein 2-like [Rattus norvegicus]_x0001_gi|293361281|ref|XP_002730000.1| PREDICTED: U2-associated SR140 protein isoform…	0.0915474	0.19116	0.624595	0.839536	3.51822	2.43865	0.0146939
Top2b	291045133	>gi|291045133|ref|NP_001094328.1| topoisomerase II beta [Rattus norvegicus]_x0001_gi|109945583|dbj|BAE96971.1| DNA topoisomerase IIbeta [Rattus norvegicus];>gi|149054149|gb|EDM05966.1| topoisomerase (DNA) 2 alpha [Rattus norvegicus];>gi|1174742|sp|P41516.1|TOP2A_RAT RecName: Full=DNA topoisomerase 2-alpha; AltName: Full=DNA topoisomerase II, alpha isozyme_x0001_gi|587515|emb|CAA86496.1| DNA topoi…	0.0334571	0.246164	0.590493	0.84087	3.52205	2.4413	0.00190242
Ufd1l	16758158	>gi|16758158|ref|NP_445870.1| ubiquitin fusion degradation protein 1 homolog [Rattus norvegicus]_x0001_gi|81881868|sp|Q9ES53.1|UFD1_RAT RecName: Full=Ubiquitin fusion degradation protein 1 homolog; Short=UB fusion protein 1_x0001_gi|11037254|gb|AAG27535.1|AF234601_1 UFD1 [Rattus norvegicus]_x0001_gi|149019812|gb|EDL77960.1| ubiquitin fusion degradation 1-like [Rattus norvegicus]_x0001_gi|17184675…	0.069046	0.253606	0.569812	0.862208	3.52365	2.44241	0.00482166
Rab3a	57008	>gi|57008|emb|CAA30005.1| unnamed protein product [Rattus norvegicus];>gi|6679593|ref|NP_033027.1| ras-related protein Rab-3A [Mus musculus]_x0001_gi|61098195|ref|NP_037150.2| ras-related protein Rab-3A [Rattus norvegicus]_x0001_gi|178056554|ref|NP_001116651.1| ras-related protein Rab-3A [Sus scrofa]_x0001_gi|187936991|ref|NP_001120756.1| ras-related protein Rab-3A [Ovis aries]_x0001_gi|261862303…	0.011621	0.256672	0.587653	0.83487	3.52814	2.44552	0.00121823
Snap29	62751974	>gi|62751974|ref|NP_446262.3| synaptosomal-associated protein 29 [Rattus norvegicus]_x0001_gi|7769720|gb|AAF69517.1|AF260577_1 SNAP-29 protein [Rattus norvegicus]_x0001_gi|60649723|gb|AAH91693.1| Synaptosomal-associated protein 29 [Rattus norvegicus]_x0001_gi|149019741|gb|EDL77889.1| synaptosomal-associated protein 29 [Rattus norvegicus];>gi|6685966|sp|Q9Z2P6.1|SNP29_RAT RecName: Full=Synaptosoma…	0.066392	0.258045	0.626713	0.779482	3.53725	2.45183	0.0143382
Chmp4b	293346417	>gi|293346417|ref|XP_002726305.1| PREDICTED: chromatin modifying protein 4B [Rattus norvegicus]_x0001_gi|293358187|ref|XP_002729276.1| PREDICTED: rCG37275-like [Rattus norvegicus];>gi|149030925|gb|EDL85952.1| rCG37275, isoform CRA_b [Rattus norvegicus];>gi|109469032|ref|XP_001073409.1| PREDICTED: charged multivesicular body protein 4b [Rattus norvegicus]_x0001_gi|109472868|ref|XP_001054829.1| PRE…	0.0448219	0.27136	0.646571	0.742419	3.53907	2.4531	0.022481
	149054250	>gi|149054250|gb|EDM06067.1| rCG35111 [Rattus norvegicus];>gi|8394373|ref|NP_058760.1| signal transducer and activator of transcription 5A [Rattus norvegicus]_x0001_gi|2500902|sp|Q62771.1|STA5A_RAT RecName: Full=Signal transducer and activator of transcription 5A; AltName: Full=Mammary gland factor_x0001_gi|1009020|gb|AAA98843.1| signal transducer and regulator of transcription 5a1 [Rattus norveg…	0.0711595	0.326336	0.584736	0.781241	3.54118	2.45456	0.0181308
Ric8a	198278525	>gi|198278525|ref|NP_001093990.1| synembryn-A [Rattus norvegicus]_x0001_gi|149061518|gb|EDM11941.1| resistance to inhibitors of cholinesterase 8 homolog A (C. elegans) [Rattus norvegicus]_x0001_gi|169642109|gb|AAI60852.1| Ric8a protein [Rattus norvegicus];>gi|27817225|gb|AAO23336.1| heterotrimeric G protein guanine nucleotide exchange factor Ric-8A [Rattus norvegicus];>gi|149067367|gb|EDM17100.1|…	0.147955	0.308409	0.623749	0.74252	3.54498	2.4572	0.0426769
Mx1	71534287	>gi|71534287|ref|NP_775119.2| interferon-induced GTP-binding protein Mx1 [Rattus norvegicus]_x0001_gi|71121978|gb|AAH99784.1| Myxovirus (influenza virus) resistance 1 [Rattus norvegicus]_x0001_gi|149060249|gb|EDM10963.1| rCG52734, isoform CRA_a [Rattus norvegicus]_x0001_gi|149060250|gb|EDM10964.1| rCG52734, isoform CRA_a [Rattus norvegicus]_x0001_gi|149060251|gb|EDM10965.1| rCG52734, isoform CRA_…	0.0449328	0.255877	0.643751	0.756764	3.54574	2.45772	0.0183192
Acox1	8394149	>gi|8394149|ref|NP_059036.1| peroxisomal acyl-coenzyme A oxidase 1 [Rattus norvegicus]_x0001_gi|115565|sp|P07872.1|ACOX1_RAT RecName: Full=Peroxisomal acyl-coenzyme A oxidase 1; Short=AOX; AltName: Full=Palmitoyl-CoA oxidase; Contains: RecName: Full=Peroxisomal acyl-CoA oxidase 1, A chain; Contains: RecName: Full=Peroxisomal acyl-CoA oxidase 1, B chain; Contains: RecName: Full=Peroxisomal acyl-Co…	0.0566115	0.228394	0.601659	0.833112	3.54874	2.4598	0.0052363
Rab11b	14249144	>gi|14249144|ref|NP_116006.1| ras-related protein Rab-11B [Rattus norvegicus]_x0001_gi|78369332|ref|NP_001030468.1| ras-related protein Rab-11B [Bos taurus]_x0001_gi|190358517|ref|NP_004209.2| ras-related protein Rab-11B [Homo sapiens]_x0001_gi|226529709|ref|NP_001142168.1| uncharacterized protein LOC100274335 [Zea mays]_x0001_gi|349585085|ref|NP_001231804.1| RAB11B, member RAS oncogene family [S…	0.0293519	0.252784	0.589524	0.830054	3.54957	2.46038	0.00222281
Lman2	169234844	>gi|169234844|ref|NP_001108496.1| lectin, mannose-binding 2 [Rattus norvegicus]_x0001_gi|149039878|gb|EDL93994.1| rCG24303, isoform CRA_a [Rattus norvegicus]_x0001_gi|165971305|gb|AAI58809.1| Lman2 protein [Rattus norvegicus];>gi|149039879|gb|EDL93995.1| rCG24303, isoform CRA_b [Rattus norvegicus];>gi|149039880|gb|EDL93996.1| rCG24303, isoform CRA_c [Rattus norvegicus]	0.0482201	0.259277	0.613323	0.793418	3.54972	2.46048	0.00889152
Ubxn1	114152149	>gi|114152149|sp|Q499N6.2|UBXN1_RAT RecName: Full=UBX domain-containing protein 1; AltName: Full=SAPK substrate protein 1_x0001_gi|149062320|gb|EDM12743.1| similar to hypothetical protein MGC6696, isoform CRA_b [Rattus norvegicus]_x0001_gi|149062322|gb|EDM12745.1| similar to hypothetical protein MGC6696, isoform CRA_b [Rattus norvegicus];>gi|77797839|ref|NP_001030001.1| UBX domain-containing prot…	0.0138799	0.267631	0.596229	0.808799	3.55305	2.46279	0.00404986
Tom1l2	149052819	>gi|149052819|gb|EDM04636.1| target of myb1-like 2 (chicken) (predicted), isoform CRA_b [Rattus norvegicus]_x0001_gi|149052820|gb|EDM04637.1| target of myb1-like 2 (chicken) (predicted), isoform CRA_b [Rattus norvegicus];>gi|157818793|ref|NP_001101747.1| TOM1-like protein 2 [Rattus norvegicus]_x0001_gi|149052817|gb|EDM04634.1| target of myb1-like 2 (chicken) (predicted), isoform CRA_a [Rattus nor…	0.0473304	0.1839	0.617989	0.844251	3.5554	2.46441	0.00856479
Stub1	158081745	>gi|158081745|ref|NP_001020796.2| STIP1 homology and U-Box containing protein 1 [Rattus norvegicus]_x0001_gi|149052151|gb|EDM03968.1| STIP1 homology and U-Box containing protein 1, isoform CRA_b [Rattus norvegicus];>gi|68534850|gb|AAH99240.1| Stub1 protein [Rattus norvegicus];>gi|149052150|gb|EDM03967.1| STIP1 homology and U-Box containing protein 1, isoform CRA_a [Rattus norvegicus]	0.0605199	0.261065	0.62337	0.777212	3.55675	2.46535	0.013689
	149050635	>gi|149050635|gb|EDM02808.1| rCG61784 [Rattus norvegicus];>gi|9506993|ref|NP_062208.1| interferon-induced, double-stranded RNA-activated protein kinase [Rattus norvegicus]_x0001_gi|81910551|sp|Q63184.1|E2AK2_RAT RecName: Full=Interferon-induced, double-stranded RNA-activated protein kinase; AltName: Full=Eukaryotic translation initiation factor 2-alpha kinase 2; Short=eIF-2A protein kinase 2; Alt…	0.0993583	0.210776	0.600104	0.846617	3.55726	2.46571	0.0121553
Pcnp	71480098	>gi|71480098|ref|NP_001019793.1| PEST proteolytic signal-containing nuclear protein [Mus musculus]_x0001_gi|67460826|sp|Q6P8I4.1|PCNP_MOUSE RecName: Full=PEST proteolytic signal-containing nuclear protein; Short=PCNP; Short=PEST-containing nuclear protein_x0001_gi|38511717|gb|AAH61235.1| PEST proteolytic signal containing nuclear protein [Mus musculus]_x0001_gi|74151799|dbj|BAE29688.1| unnamed pr…	0.0497691	0.232874	0.555139	0.888528	3.5585	2.46656	0.00363875
Ddx17	149065924	>gi|149065924|gb|EDM15797.1| DEAD (Asp-Glu-Ala-Asp) box polypeptide 17, isoform CRA_a [Rattus norvegicus]_x0001_gi|344257977|gb|EGW14081.1| putative ATP-dependent RNA helicase DDX17 [Cricetulus griseus];>gi|149065925|gb|EDM15798.1| DEAD (Asp-Glu-Ala-Asp) box polypeptide 17, isoform CRA_b [Rattus norvegicus];>gi|149065926|gb|EDM15799.1| DEAD (Asp-Glu-Ala-Asp) box polypeptide 17, isoform CRA_c [Rat…	0.0342901	0.291757	0.567392	0.826751	3.55929	2.46711	0.00448323
	149059142	>gi|149059142|gb|EDM10149.1| rCG44623, isoform CRA_a [Rattus norvegicus];>gi|20070130|ref|NP_001198.2| transcription factor BTF3 isoform B [Homo sapiens]_x0001_gi|56605700|ref|NP_001008310.1| basic transcription factor 3 [Rattus norvegicus]_x0001_gi|281485611|ref|NP_001164011.1| transcription factor BTF3 isoform 2 [Mus musculus]_x0001_gi|350529387|ref|NP_001231927.1| basic transcription factor 3 …	0	0.456074	0.617861	0.632319	3.56475	2.47089	0.0987895
Napa	18034791	>gi|18034791|ref|NP_542152.1| alpha-soluble NSF attachment protein [Rattus norvegicus]_x0001_gi|6094309|sp|P54921.2|SNAA_RAT RecName: Full=Alpha-soluble NSF attachment protein; Short=SNAP-alpha; AltName: Full=N-ethylmaleimide-sensitive factor attachment protein alpha_x0001_gi|3618222|emb|CAA62005.1| alpha-soluble NSF attachment protein [Rattus norvegicus]_x0001_gi|38648848|gb|AAH63156.1| N-ethylm…	0.0375831	0.249617	0.589879	0.825473	3.57615	2.4788	0.00304093
Gak	13591947	>gi|13591947|ref|NP_112292.1| cyclin-G-associated kinase [Rattus norvegicus]_x0001_gi|2829846|sp|P97874.1|GAK_RAT RecName: Full=Cyclin-G-associated kinase_x0001_gi|1902913|dbj|BAA18911.1| cyclinG-associated kinase [Rattus norvegicus];>gi|149028676|gb|EDL84017.1| cyclin G associated kinase, isoform CRA_b [Rattus norvegicus]_x0001_gi|149028677|gb|EDL84018.1| cyclin G associated kinase, isoform CRA_…	0.0900133	0.251768	0.613379	0.789447	3.59107	2.48914	0.0150425
Prex1	208973288	>gi|208973288|ref|NP_001129190.1| phosphatidylinositol 3,4,5-trisphosphate-dependent Rac exchanger 1 protein [Rattus norvegicus];>gi|149042860|gb|EDL96434.1| similar to P-Rex1 (predicted) [Rattus norvegicus];REV__>gi|109467976|ref|XP_342401.3| PREDICTED: senataxin [Rattus norvegicus];REV__>gi|293345814|ref|XP_002726125.1| PREDICTED: senataxin-like [Rattus norvegicus];>gi|293356269|ref|XP_574582.3…	0.0397548	0.256679	0.581333	0.82761	3.5912	2.48923	0.00289275
Ptma	11120684	>gi|11120684|ref|NP_068508.1| prothymosin alpha [Rattus norvegicus]_x0001_gi|293341456|ref|XP_002724953.1| PREDICTED: hypothetical protein [Rattus norvegicus]_x0001_gi|293352853|ref|XP_002728075.1| PREDICTED: hypothetical protein [Rattus norvegicus]_x0001_gi|135836|sp|P06302.2|PTMA_RAT RecName: Full=Prothymosin alpha; Contains: RecName: Full=Thymosin alpha_x0001_gi|57662|emb|CAA39028.1| alpha-pro…	0.0187736	0.1959	0.645105	0.790119	3.59282	2.49035	0.0133431
Map1a	149023090	>gi|149023090|gb|EDL79984.1| microtubule-associated protein 1 A, isoform CRA_c [Rattus norvegicus];>gi|13591886|ref|NP_112257.1| microtubule-associated protein 1A [Rattus norvegicus]_x0001_gi|462569|sp|P34926.1|MAP1A_RAT RecName: Full=Microtubule-associated protein 1A; Short=MAP-1A; Contains: RecName: Full=MAP1 light chain LC2_x0001_gi|205538|gb|AAB48069.1| microtubule-associated protein 1A MAP1A…	0.0238588	0.231397	0.573121	0.85637	3.59584	2.49244	0.000752839
Thoc2	300795801	>gi|300795801|ref|NP_001178685.1| THO complex subunit 2 [Rattus norvegicus]_x0001_gi|109512524|ref|XP_001058768.1| PREDICTED: THO complex 2 [Rattus norvegicus];>gi|293341594|ref|XP_002724979.1| PREDICTED: cDNA sequence BC005561-like [Rattus norvegicus]_x0001_gi|293352996|ref|XP_001054874.2| PREDICTED: cDNA sequence BC005561 [Rattus norvegicus];>gi|149060065|gb|EDM10881.1| THO complex 2 (predicted…	0.0735384	0.207117	0.59014	0.852342	3.5968	2.49311	0.00729519
Vasp	149056788	>gi|149056788|gb|EDM08219.1| vasodilator-stimulated phosphoprotein (predicted), isoform CRA_d [Rattus norvegicus];>gi|197927358|ref|NP_001101945.2| vasodilator-stimulated phosphoprotein [Rattus norvegicus]_x0001_gi|197245800|gb|AAI68841.1| Vasp protein [Rattus norvegicus];>gi|149056789|gb|EDM08220.1| vasodilator-stimulated phosphoprotein (predicted), isoform CRA_e [Rattus norvegicus];>gi|14905678…	0.103645	0.262063	0.530637	0.887911	3.59815	2.49405	0.0132917
Ubr4	84781733	>gi|84781733|ref|NP_001034115.1| E3 ubiquitin-protein ligase UBR4 [Rattus norvegicus]_x0001_gi|61380888|gb|AAX45146.1| ZUBR1 [Rattus norvegicus];>gi|149024427|gb|EDL80924.1| rCG30718 [Rattus norvegicus];>gi|60688467|gb|AAH91421.1| Rbaf600 protein [Rattus norvegicus];>gi|157824101|ref|NP_001101371.1| RB1-inducible coiled-coil protein 1 [Rattus norvegicus]_x0001_gi|149060966|gb|EDM11576.1| RB1-indu…	0.0495258	0.264275	0.578788	0.82288	3.60066	2.49579	0.00426424
Camk1d	79750129	>gi|79750129|ref|NP_796317.2| calcium/calmodulin-dependent protein kinase type 1D [Mus musculus]_x0001_gi|157817051|ref|NP_001100835.1| uncharacterized protein LOC307124 [Rattus norvegicus]_x0001_gi|56404603|sp|Q8BW96.2|KCC1D_MOUSE RecName: Full=Calcium/calmodulin-dependent protein kinase type 1D; AltName: Full=CaM kinase I delta; Short=CaM-KI delta; Short=CaMKI delta; AltName: Full=CaM kinase ID…	0.0297648	0.264684	0.587732	0.808493	3.61091	2.50289	0.0042194
Fam120b	349501010	>gi|349501010|ref|NP_001100936.2| constitutive coactivator of peroxisome proliferator-activated receptor gamma [Rattus norvegicus]_x0001_gi|149047104|gb|EDL99824.1| similar to KIAA1838 protein (predicted), isoform CRA_b [Rattus norvegicus];>gi|149047103|gb|EDL99823.1| similar to KIAA1838 protein (predicted), isoform CRA_a [Rattus norvegicus]	0.124985	0.20946	0.612604	0.817552	3.61205	2.50369	0.0204914
Wasf2	61557159	>gi|61557159|ref|NP_001013185.1| wiskott-Aldrich syndrome protein family member 2 [Rattus norvegicus]_x0001_gi|58400845|gb|AAH89207.1| WAS protein family, member 2 [Rattus norvegicus];>gi|149024162|gb|EDL80659.1| WAS protein family, member 2 [Rattus norvegicus]	0.118554	0.274721	0.502291	0.910061	3.61748	2.50745	0.0218902
Cd180	157823329	>gi|157823329|ref|NP_001099875.1| CD180 antigen [Rattus norvegicus]_x0001_gi|149059236|gb|EDM10243.1| CD180 antigen (predicted), isoform CRA_a [Rattus norvegicus]	0.132567	0.285686	0.557659	0.829664	3.61961	2.50893	0.0202325
Cp	149048531	>gi|149048531|gb|EDM01072.1| ceruloplasmin, isoform CRA_b [Rattus norvegicus];>gi|149048530|gb|EDM01071.1| ceruloplasmin, isoform CRA_a [Rattus norvegicus];>gi|6970046|gb|AAF34175.1|AF202115_1 GPI-anchored ceruloplasmin [Rattus norvegicus];>gi|6978695|ref|NP_036664.1| ceruloplasmin precursor [Rattus norvegicus]_x0001_gi|2506226|sp|P13635.3|CERU_RAT RecName: Full=Ceruloplasmin; AltName: Full=Ferro…	0.0500021	0.276178	0.606238	0.772201	3.62742	2.51434	0.0124661
Sec23b	157817612	>gi|157817612|ref|NP_001102063.1| protein transport protein Sec23B [Rattus norvegicus]_x0001_gi|149041222|gb|EDL95155.1| SEC23B (S. cerevisiae) (predicted), isoform CRA_b [Rattus norvegicus];>gi|149041221|gb|EDL95154.1| SEC23B (S. cerevisiae) (predicted), isoform CRA_a [Rattus norvegicus]	0.0261102	0.25304	0.597238	0.800943	3.62799	2.51473	0.00492627
Ctnnd1	157820047	>gi|157820047|ref|NP_001101210.1| catenin delta-1 [Rattus norvegicus]_x0001_gi|149022411|gb|EDL79305.1| catenin (cadherin associated protein), delta 1 (predicted), isoform CRA_a [Rattus norvegicus];>gi|149022412|gb|EDL79306.1| catenin (cadherin associated protein), delta 1 (predicted), isoform CRA_b [Rattus norvegicus]	0.0443453	0.257744	0.585614	0.811662	3.63139	2.51709	0.00463771
Srcap	293344407	>gi|293344407|ref|XP_001080260.2| PREDICTED: SWI/SNF-related matrix-associated actin-dependent regulator of chromatin a5-like [Rattus norvegicus];>gi|293356219|ref|XP_341933.4| PREDICTED: Snf2-related CBP activator protein [Rattus norvegicus];>gi|149067720|gb|EDM17272.1| rCG39385, isoform CRA_a [Rattus norvegicus]	0.110462	0.171099	0.696909	0.732601	3.63141	2.5171	0.05004
	149031784	>gi|149031784|gb|EDL86719.1| rCG41792, isoform CRA_c [Rattus norvegicus];>gi|158081775|ref|NP_001103353.1| ATP-binding cassette sub-family F member 1 [Rattus norvegicus]_x0001_gi|56404328|sp|Q6MG08.1|ABCF1_RAT RecName: Full=ATP-binding cassette sub-family F member 1; AltName: Full=ATP-binding cassette 50_x0001_gi|46237664|emb|CAE84039.1| ATP-binding cassette, sub-family F (GCN20), member 1 [Rattu…	0.0773713	0.23546	0.596793	0.81336	3.63358	2.51861	0.00889954
Mesdc2	56605768	>gi|56605768|ref|NP_001008346.1| LDLR chaperone MESD [Rattus norvegicus]_x0001_gi|81883487|sp|Q5U2R7.1|MESD_RAT RecName: Full=LDLR chaperone MESD; AltName: Full=Mesoderm development candidate 2; AltName: Full=Mesoderm development protein; Flags: Precursor_x0001_gi|55250764|gb|AAH85892.1| Mesoderm development candidate 2 [Rattus norvegicus]_x0001_gi|149057436|gb|EDM08759.1| mesoderm development ca…	0.0529954	0.204665	0.644423	0.773497	3.6396	2.52278	0.0174202
Drg2	10946678	>gi|10946678|ref|NP_067329.1| developmentally-regulated GTP-binding protein 2 [Mus musculus]_x0001_gi|8928105|sp|Q9QXB9.1|DRG2_MOUSE RecName: Full=Developmentally-regulated GTP-binding protein 2; Short=DRG-2_x0001_gi|6688758|emb|CAB65258.1| GTP-binding protein [Mus musculus]_x0001_gi|52221213|gb|AAH82564.1| Developmentally regulated GTP binding protein 2 [Mus musculus]_x0001_gi|56205550|emb|CAI24…	0.0539156	0.253316	0.572995	0.82821	3.64415	2.52593	0.00386956
LOC100365932	293342160	>gi|293342160|ref|XP_002725159.1| PREDICTED: rCG52086-like [Rattus norvegicus]_x0001_gi|293353904|ref|XP_002728336.1| PREDICTED: rCG52086-like [Rattus norvegicus]_x0001_gi|149030303|gb|EDL85359.1| rCG52086, isoform CRA_a [Rattus norvegicus];>gi|149030304|gb|EDL85360.1| rCG52086, isoform CRA_b [Rattus norvegicus]	0.155567	0.276177	0.557422	0.830054	3.64926	2.52947	0.0260744
Lnpep	164663801	>gi|164663801|ref|NP_001106874.1| leucyl-cystinyl aminopeptidase isoform 1 [Rattus norvegicus]_x0001_gi|20138455|sp|P97629.1|LCAP_RAT RecName: Full=Leucyl-cystinyl aminopeptidase; Short=Cystinyl aminopeptidase; AltName: Full=GP160; AltName: Full=Insulin-regulated membrane aminopeptidase; AltName: Full=Insulin-responsive aminopeptidase; Short=IRAP; AltName: Full=Oxytocinase; Short=OTase; AltName: …	0.028305	0.224989	0.583753	0.83353	3.65186	2.53127	0.00194264
Nrd1	149035699	>gi|149035699|gb|EDL90380.1| nardilysin, N-arginine dibasic convertase 1 [Rattus norvegicus];>gi|6981290|ref|NP_037125.1| nardilysin precursor [Rattus norvegicus]_x0001_gi|1352519|sp|P47245.1|NRDC_RAT RecName: Full=Nardilysin; AltName: Full=N-arginine dibasic convertase; Short=NRD convertase; Short=NRD-C; Flags: Precursor_x0001_gi|529592|gb|AAA21818.1| NRD convertase [Rattus sp.]	0.0578258	0.240618	0.591792	0.811205	3.65381	2.53263	0.00608196
Setd7	157818185	>gi|157818185|ref|NP_001103028.1| histone-lysine N-methyltransferase SETD7 [Rattus norvegicus]_x0001_gi|149064829|gb|EDM14980.1| rCG49977, isoform CRA_b [Rattus norvegicus];>gi|149064828|gb|EDM14979.1| rCG49977, isoform CRA_a [Rattus norvegicus]	0.235056	0.283039	0.565573	0.813356	3.65418	2.53289	0.0587378
Pclo	10048483	>gi|10048483|ref|NP_064483.1| protein piccolo isoform 1 [Rattus norvegicus]_x0001_gi|24212076|sp|Q9XKS6.1|PCLO_RAT RecName: Full=Protein piccolo; AltName: Full=Aczonin; AltName: Full=Multidomain presynaptic cytomatrix protein_x0001_gi|7528227|gb|AAF63196.1| multidomain presynaptic cytomatrix protein Piccolo [Rattus norvegicus];>gi|160707980|ref|NP_001104267.1| protein piccolo isoform 2 [Rattus no…	0.0669555	0.241229	0.593038	0.808146	3.65815	2.53563	0.00756706
Eif3i	169234840	>gi|169234840|ref|NP_001108507.1| eukaryotic translation initiation factor 3 subunit I [Rattus norvegicus]_x0001_gi|187471122|sp|B0BNA7.1|EIF3I_RAT RecName: Full=Eukaryotic translation initiation factor 3 subunit I; Short=eIF3i; AltName: Full=Eukaryotic translation initiation factor 3 subunit 2; AltName: Full=eIF-3-beta; AltName: Full=eIF3 p36_x0001_gi|149024052|gb|EDL80549.1| rCG30571, isoform C…	0.0602765	0.272717	0.566812	0.816777	3.66556	2.54077	0.00608071
Akt3	13928778	>gi|13928778|ref|NP_113763.1| RAC-gamma serine/threonine-protein kinase [Rattus norvegicus]_x0001_gi|1401040|dbj|BAA08637.1| RAC-PK gamma [Rattus norvegicus];>gi|149040829|gb|EDL94786.1| thymoma viral proto-oncogene 3 [Rattus norvegicus]	0.0545258	0.255156	0.591943	0.795535	3.67453	2.54699	0.00750743
Ccar1	157818449	>gi|157818449|ref|NP_001102005.1| cell division cycle and apoptosis regulator protein 1 [Rattus norvegicus]_x0001_gi|149038666|gb|EDL92955.1| similar to cell division cycle and apoptosis regulator 1 (predicted), isoform CRA_a [Rattus norvegicus];>gi|149038667|gb|EDL92956.1| similar to cell division cycle and apoptosis regulator 1 (predicted), isoform CRA_b [Rattus norvegicus];>gi|149038669|gb|EDL…	0.0911745	0.243556	0.597831	0.796097	3.67649	2.54835	0.0129617
Hm13	149031025	>gi|149031025|gb|EDL86052.1| histocompatibility 13 (predicted), isoform CRA_b [Rattus norvegicus];>gi|149031027|gb|EDL86054.1| histocompatibility 13 (predicted), isoform CRA_d [Rattus norvegicus];>gi|157823209|ref|NP_001101259.1| histocompatibility 13 [Rattus norvegicus]_x0001_gi|149031024|gb|EDL86051.1| histocompatibility 13 (predicted), isoform CRA_a [Rattus norvegicus];>gi|149031028|gb|EDL8605…	0.0408385	0.231656	0.609814	0.788932	3.6792	2.55022	0.0082709
Map1b	149059169	>gi|149059169|gb|EDM10176.1| microtubule-associated protein 1b, isoform CRA_a [Rattus norvegicus]	0.0264231	0.249411	0.558061	0.840563	3.68445	2.55387	0.000933503
Igdcc4	149041972	>gi|149041972|gb|EDL95813.1| neighbor of Punc E11 (predicted) [Rattus norvegicus]	0.138043	0.151911	0.557031	0.912065	3.68747	2.55596	0.0302159
Tbc1d17	157820129	>gi|157820129|ref|NP_001099728.1| TBC1 domain family member 17 [Rattus norvegicus]_x0001_gi|149056024|gb|EDM07455.1| TBC1 domain family, member 17 (predicted) [Rattus norvegicus]_x0001_gi|169642259|gb|AAI60880.1| TBC1 domain family, member 17 [Rattus norvegicus]	0.119669	0.241752	0.591505	0.802839	3.68805	2.55636	0.0177892
Nlgn2	149053086	>gi|149053086|gb|EDM04903.1| neuroligin 2 [Rattus norvegicus];>gi|16758898|ref|NP_446444.1| neuroligin-2 precursor [Rattus norvegicus]_x0001_gi|31076782|sp|Q62888.1|NLGN2_RAT RecName: Full=Neuroligin-2; Flags: Precursor_x0001_gi|1145789|gb|AAA97870.1| neuroligin 2 [Rattus norvegicus]	0.0363711	0.299309	0.54631	0.81818	3.68847	2.55665	0.00627224
Tsc2	31543896	>gi|31543896|ref|NP_036812.2| tuberin [Rattus norvegicus]_x0001_gi|1717800|sp|P49816.1|TSC2_RAT RecName: Full=Tuberin; AltName: Full=Tuberous sclerosis 2 protein homolog_x0001_gi|1061325|gb|AAC52289.1| tuberous sclerosis 2 homolog [Rattus norvegicus];>gi|994784|dbj|BAA08914.1| tuberin [Rattus norvegicus]_x0001_gi|149052030|gb|EDM03847.1| tuberous sclerosis 2, isoform CRA_b [Rattus norvegicus];>gi…	0.0735397	0.162266	0.584242	0.868088	3.69468	2.56095	0.0121491
Gapvd1	293345857	>gi|293345857|ref|XP_001078902.2| PREDICTED: GTPase activating protein and VPS9 domains 1 [Rattus norvegicus];>gi|293357767|ref|XP_231161.5| PREDICTED: GTPase activating protein and VPS9 domains 1 [Rattus norvegicus];>gi|149038952|gb|EDL93172.1| GTPase activating protein and VPS9 domains 1 (predicted) [Rattus norvegicus];>gi|149045715|gb|EDL98715.1| rCG55159 [Rattus norvegicus];>gi|293347326|ref|…	0.0865497	0.251703	0.55835	0.836069	3.69485	2.56107	0.00789257
RGD1566130	157823333	>gi|157823333|ref|NP_001101341.1| uncharacterized protein LOC312504 [Rattus norvegicus]_x0001_gi|149036577|gb|EDL91195.1| rCG56391 [Rattus norvegicus]	0.128805	0.248529	0.519849	0.886277	3.698	2.56326	0.0193724
	149032557	>gi|149032557|gb|EDL87435.1| rCG45287 [Rattus norvegicus];>gi|83776543|ref|NP_476550.1| kinesin-1 heavy chain [Rattus norvegicus]_x0001_gi|109892476|sp|Q2PQA9.1|KINH_RAT RecName: Full=Kinesin-1 heavy chain; AltName: Full=Conventional kinesin heavy chain; AltName: Full=Ubiquitous kinesin heavy chain; Short=UKHC_x0001_gi|83595210|gb|ABC25059.1| kinesin-1 heavy chain [Rattus norvegicus];>gi|5070662|…	0.0669511	0.256716	0.569604	0.816727	3.70118	2.56546	0.00613228
Bsn	158749559	>gi|158749559|ref|NP_062019.2| protein bassoon [Rattus norvegicus]_x0001_gi|149018547|gb|EDL77188.1| rCG25274, isoform CRA_a [Rattus norvegicus]_x0001_gi|149018548|gb|EDL77189.1| rCG25274, isoform CRA_a [Rattus norvegicus];>gi|51315687|sp|O88778.3|BSN_RAT RecName: Full=Protein bassoon_x0001_gi|3413504|emb|CAA76287.1| Bassoon [Rattus norvegicus]	0.0850507	0.256979	0.575302	0.808592	3.70442	2.56771	0.00968151
Serbp1	52783155	>gi|52783155|sp|Q6AXS5.2|PAIRB_RAT RecName: Full=Plasminogen activator inhibitor 1 RNA-binding protein; AltName: Full=PAI1 RNA-binding protein 1; Short=PAI-RBP1; AltName: Full=RDA288; AltName: Full=SERPINE1 mRNA-binding protein 1_x0001_gi|149037016|gb|EDL91577.1| Serpine1 mRNA binding protein 1, isoform CRA_c [Rattus norvegicus];>gi|57977275|ref|NP_659554.1| plasminogen activator inhibitor 1 RNA-…	0.0805269	0.267335	0.555398	0.825812	3.70634	2.56904	0.00796226
Igtp	32527749	>gi|32527749|gb|AAP86276.1| Ac2-233 [Rattus norvegicus];>gi|293340086|ref|XP_002724544.1| PREDICTED: rCG32755-like [Rattus norvegicus]_x0001_gi|293351503|ref|XP_002727758.1| PREDICTED: rCG32755-like [Rattus norvegicus]_x0001_gi|149052708|gb|EDM04525.1| rCG32755, isoform CRA_a [Rattus norvegicus]_x0001_gi|149052709|gb|EDM04526.1| rCG32755, isoform CRA_a [Rattus norvegicus]	0.0364697	0.299539	0.610241	0.733208	3.70672	2.56931	0.0217156
Wfs1	13929176	>gi|13929176|ref|NP_114011.1| wolframin [Rattus norvegicus]_x0001_gi|7381177|gb|AAF61423.1|AF136378_1 WFS1 [Rattus norvegicus];>gi|149047361|gb|EDM00031.1| Wolfram syndrome 1 homolog (human) [Rattus norvegicus]	0.104198	0.22713	0.558904	0.850296	3.70679	2.56935	0.0109631
Git2	53850634	>gi|53850634|ref|NP_001005553.1| ARF GTPase-activating protein GIT2 [Rattus norvegicus]_x0001_gi|51859181|gb|AAH81967.1| G protein-coupled receptor kinase interacting ArfGAP 2 [Rattus norvegicus];>gi|149063603|gb|EDM13926.1| G protein-coupled receptor kinase-interactor 2, isoform CRA_b [Rattus norvegicus];>gi|149063602|gb|EDM13925.1| G protein-coupled receptor kinase-interactor 2, isoform CRA_a […	0.0700275	0.219876	0.555967	0.857906	3.71223	2.57312	0.00526415
Scyl3	300797264	>gi|300797264|ref|NP_001178757.1| protein-associating with the carboxyl-terminal domain of ezrin [Rattus norvegicus]_x0001_gi|293341425|ref|XP_001075015.2| PREDICTED: ezrin-binding partner PACE-1-like [Rattus norvegicus]_x0001_gi|149058213|gb|EDM09370.1| similar to ezrin-binding partner PACE-1 (predicted), isoform CRA_a [Rattus norvegicus]_x0001_gi|149058214|gb|EDM09371.1| similar to ezrin-bindin…	0.249792	0.203439	0.558624	0.864819	3.71844	2.57743	0.0637574
Mark3	18543359	>gi|18543359|ref|NP_570105.1| MAP/microtubule affinity-regulating kinase 3 [Rattus norvegicus]_x0001_gi|81170677|sp|Q8VHF0.1|MARK3_RAT RecName: Full=MAP/microtubule affinity-regulating kinase 3_x0001_gi|18448969|gb|AAL69981.1|AF465412_1 MAP/microtubule affinity-regulating kinase 3 [Rattus norvegicus];>gi|149044077|gb|EDL97459.1| MAP/microtubule affinity-regulating kinase 3, isoform CRA_b [Rattus …	0.069449	0.237658	0.587011	0.80436	3.71946	2.57814	0.00782186
EIF4A1	4503529	>gi|4503529|ref|NP_001407.1| eukaryotic initiation factor 4A-I isoform 1 [Homo sapiens]_x0001_gi|21450625|ref|NP_659207.1| eukaryotic initiation factor 4A-I isoform 1 [Mus musculus]_x0001_gi|40786436|ref|NP_955404.1| eukaryotic initiation factor 4A-I [Rattus norvegicus]_x0001_gi|77735407|ref|NP_001029400.1| eukaryotic initiation factor 4A-I [Bos taurus]_x0001_gi|154147660|ref|NP_001093666.1| euka…	0.0332843	0.262218	0.565525	0.81367	3.71978	2.57835	0.00310945
SMC3	4885399	>gi|4885399|ref|NP_005436.1| structural maintenance of chromosomes protein 3 [Homo sapiens]_x0001_gi|158517902|ref|NP_113771.2| structural maintenance of chromosomes protein 3 [Rattus norvegicus]_x0001_gi|197101619|ref|NP_001126947.1| structural maintenance of chromosomes protein 3 [Pongo abelii]_x0001_gi|149689674|ref|XP_001496837.1| PREDICTED: structural maintenance of chromosomes protein 3 [Eq…	0.109968	0.242839	0.585745	0.801292	3.72363	2.58103	0.0153304
Prkce	49359177	>gi|49359177|gb|AAT65503.1| protein kinase C epsilon [Rattus norvegicus];>gi|39930373|ref|NP_058867.1| protein kinase C epsilon type [Rattus norvegicus]_x0001_gi|125557|sp|P09216.1|KPCE_RAT RecName: Full=Protein kinase C epsilon type; AltName: Full=nPKC-epsilon_x0001_gi|206183|gb|AAA41872.1| protein kinase C epsilon subspecies [Rattus sp.];>gi|149050488|gb|EDM02661.1| protein kinase C, epsilon [R…	0.0547784	0.257988	0.560564	0.821633	3.72554	2.58235	0.00422321
LOC681996	169234816	>gi|169234816|ref|NP_001108506.1| uncharacterized protein LOC681996 [Rattus norvegicus]_x0001_gi|149025274|gb|EDL81641.1| rCG20659, isoform CRA_b [Rattus norvegicus]_x0001_gi|165970860|gb|AAI58699.1| LOC681996 protein [Rattus norvegicus];>gi|149025275|gb|EDL81642.1| rCG20659, isoform CRA_c [Rattus norvegicus];>gi|149025272|gb|EDL81639.1| rCG20659, isoform CRA_a [Rattus norvegicus]_x0001_gi|149025…	0.0264892	0.255554	0.56268	0.820245	3.72763	2.58379	0.00192951
Nrcam	47058952	>gi|47058952|ref|NP_037282.1| neuronal cell adhesion molecule [Rattus norvegicus]_x0001_gi|46369979|gb|AAS89825.1| neuronal cell adhesion molecule long isoform Nc17 [Rattus norvegicus];>gi|1842431|gb|AAB47755.1| ankyrin binding cell adhesion molecule NrCAM [Rattus norvegicus];>gi|46369969|gb|AAS89820.1| neuronal cell adhesion molecule long isoform Nc1 [Rattus norvegicus];>gi|46369975|gb|AAS89823.…	0.0428182	0.267294	0.559352	0.815752	3.72879	2.5846	0.00388157
Dnaja2	9789937	>gi|9789937|ref|NP_062768.1| dnaX homolog subfamily A member 2 [Mus musculus]_x0001_gi|56799412|ref|NP_114468.2| dnaX homolog subfamily A member 2 [Rattus norvegicus]_x0001_gi|14916553|sp|Q9QYX0.1|DNXA2_MOUSE RecName: Full=DnaX homolog subfamily A member 2; AltName: Full=mDj3; Flags: Precursor_x0001_gi|6566685|dbj|BAA88301.1| mDj3 [Mus musculus]_x0001_gi|13097339|gb|AAH03420.1| DnaX (Hsp40) homol…	0.0595345	0.266921	0.576886	0.792331	3.73637	2.58986	0.00812
Tap2	158262055	>gi|158262055|ref|NP_114445.2| antigen peptide transporter 2 [Rattus norvegicus]_x0001_gi|46237563|emb|CAE83943.1| transporter 2, ATP-binding cassette, sub-family B (MDR/TAP) [Rattus norvegicus]_x0001_gi|60688319|gb|AAH91140.1| Tap2 protein [Rattus norvegicus]_x0001_gi|149043354|gb|EDL96805.1| transporter 2, ATP-binding cassette, sub-family B (MDR/TAP), isoform CRA_a [Rattus norvegicus];>gi|40747…	0.0277369	0.241461	0.641194	0.729998	3.73678	2.59014	0.0223246
Ctnnb1	6671684	>gi|6671684|ref|NP_031640.1| catenin beta-1 [Mus musculus]_x0001_gi|260166642|ref|NP_001159374.1| catenin beta-1 [Mus musculus]_x0001_gi|354477066|ref|XP_003500743.1| PREDICTED: catenin beta-1 [Cricetulus griseus]_x0001_gi|399310|sp|Q02248.1|CTNB1_MOUSE RecName: Full=Catenin beta-1; AltName: Full=Beta-catenin_x0001_gi|192142|gb|AAA37280.1| beta-catenin [Mus musculus]_x0001_gi|15149346|gb|AAK85253…	0.0540003	0.245142	0.580272	0.803469	3.73723	2.59045	0.00566714
Chmp1b	195539724	>gi|195539724|gb|AAI68175.1| Chmp1b protein [Rattus norvegicus];>gi|157817458|ref|NP_001103003.1| charged multivesicular body protein 1B [Rattus norvegicus]_x0001_gi|149064514|gb|EDM14717.1| rCG46841 [Rattus norvegicus];>gi|27229022|ref|NP_080197.2| charged multivesicular body protein 1b-2 [Mus musculus]_x0001_gi|197387649|ref|NP_001128061.1| uncharacterized protein LOC363487 [Rattus norvegicus]_…	0.0615694	0.279014	0.542808	0.826152	3.73747	2.59062	0.00623874
LOC100360302	293357706	>gi|293357706|ref|XP_002729192.1| PREDICTED: SEC16 homolog A [Rattus norvegicus];>gi|149039274|gb|EDL93494.1| rCG45759 [Rattus norvegicus]	0.0810557	0.218265	0.546336	0.862189	3.74902	2.59862	0.00712181
Mat2b	112983992	>gi|112983992|ref|NP_001037747.1| methionine adenosyltransferase 2 subunit beta [Rattus norvegicus]_x0001_gi|81883481|sp|Q5U2R0.1|MAT2B_RAT RecName: Full=Methionine adenosyltransferase 2 subunit beta; AltName: Full=Methionine adenosyltransferase II beta; Short=MAT II beta_x0001_gi|55249791|gb|AAH85899.1| Similar to methionine adenosyltransferase II, beta [Rattus norvegicus]_x0001_gi|149052293|gb|…	0.0563077	0.257164	0.585047	0.786003	3.75052	2.59966	0.00840893
Rab7a	13027392	>gi|13027392|ref|NP_076440.1| ras-related protein Rab-7a [Rattus norvegicus]_x0001_gi|1710001|sp|P09527.2|RAB7A_RAT RecName: Full=Ras-related protein Rab-7a; AltName: Full=Ras-related protein BRL-RAS; AltName: Full=Ras-related protein p23_x0001_gi|51247924|pdb|1VG0|B Chain B, The Crystal Structures Of The Rep-1 Protein In Complex With Monoprenylated Rab7 Protein_x0001_gi|51247926|pdb|1VG8|A Chain…	0.0195494	0.241206	0.559735	0.828467	3.75242	2.60098	0.000800566
Epm2aip1	293349506	>gi|293349506|ref|XP_002727186.1| PREDICTED: EPM2A (laforin) interacting protein 1 isoform 2 [Rattus norvegicus]_x0001_gi|149018394|gb|EDL77035.1| rCG25289 [Rattus norvegicus];>gi|109485509|ref|XP_001076356.1| PREDICTED: EPM2A (laforin) interacting protein 1 isoform 1 [Rattus norvegicus];>gi|293361388|ref|XP_236659.5| PREDICTED: EPM2A (laforin) interacting protein 1 [Rattus norvegicus]	0.0357922	0.23984	0.566127	0.820114	3.75842	2.60514	0.00218948
Rab9a	16758200	>gi|16758200|ref|NP_445910.1| ras-related protein Rab-9A [Rattus norvegicus]_x0001_gi|12240243|gb|AAG49586.1|AF325692_1 small GTP binding protein Rab9 [Rattus norvegicus];>gi|62906854|sp|Q99P75.2|RAB9A_RAT RecName: Full=Ras-related protein Rab-9A_x0001_gi|47124150|gb|AAH70502.1| RAB9A, member RAS oncogene family [Rattus norvegicus]_x0001_gi|149035885|gb|EDL90552.1| RAB9, member RAS oncogene famil…	0.00615949	0.263497	0.612055	0.746183	3.75914	2.60564	0.0145069
Nlgn3	145966694	>gi|145966694|ref|NP_599163.2| neuroligin-3 precursor [Rattus norvegicus]_x0001_gi|149042192|gb|EDL95899.1| neuroligin 3, isoform CRA_a [Rattus norvegicus];>gi|31076783|sp|Q62889.1|NLGN3_RAT RecName: Full=Neuroligin-3; AltName: Full=Gliotactin homolog; Flags: Precursor_x0001_gi|1145791|gb|AAA97871.1| neuroligin 3 [Rattus norvegicus];>gi|123226662|emb|CAM24452.1| neuroligin 3 [Mus musculus]_x0001_…	0.0860651	0.269009	0.587576	0.772731	3.75917	2.60566	0.0152636
Hdac2	171846760	>gi|171846760|gb|AAI61939.1| Hdac2 protein [Rattus norvegicus];>gi|208022663|ref|NP_445899.1| histone deacetylase 2 [Rattus norvegicus]_x0001_gi|149032950|gb|EDL87791.1| histone deacetylase 2 [Rattus norvegicus]	0.206295	0.270953	0.541796	0.827964	3.76035	2.60648	0.0442976
Mon2	109480615	>gi|109480615|ref|XP_001054316.1| PREDICTED: MON2 homolog isoform 1 [Rattus norvegicus]_x0001_gi|293348625|ref|XP_002726967.1| PREDICTED: MON2 homolog (yeast) isoform 2 [Rattus norvegicus];>gi|293348627|ref|XP_001053843.2| PREDICTED: MON2 homolog (yeast) isoform 1 [Rattus norvegicus]_x0001_gi|293360543|ref|XP_001054664.2| PREDICTED: MON2 homolog isoform 2 [Rattus norvegicus];>gi|293348629|ref|XP_…	0.104159	0.251009	0.560104	0.819168	3.76086	2.60683	0.011909
Rabgap1	157822571	>gi|157822571|ref|NP_001101311.1| rab GTPase-activating protein 1 [Rattus norvegicus]_x0001_gi|149047907|gb|EDM00523.1| G protein-coupled receptor 21 (predicted), isoform CRA_a [Rattus norvegicus];>gi|149047908|gb|EDM00524.1| G protein-coupled receptor 21 (predicted), isoform CRA_b [Rattus norvegicus]	0.0708875	0.293711	0.611838	0.724692	3.7609	2.60686	0.0268825
Nrxn3	294599	>gi|294599|gb|AAA02855.1| neurexin III-alpha precursor [Rattus norvegicus];>gi|168823431|ref|NP_446269.2| neurexin-3-alpha precursor [Rattus norvegicus]_x0001_gi|17367337|sp|Q07310.1|NRX3A_RAT RecName: Full=Neurexin-3-alpha; AltName: Full=Neurexin III-alpha; Flags: Precursor_x0001_gi|294601|gb|AAA02857.1| neurexin III-alpha [Rattus norvegicus];>gi|294600|gb|AAA02856.1| neurexin III-alpha [Rattus …	0.0671712	0.379407	0.573826	0.711385	3.76176	2.60745	0.0441179
Casp3	1814027	>gi|1814027|gb|AAB41792.1| CPP32 [Rattus norvegicus];>gi|6978605|ref|NP_037054.1| caspase-3 [Rattus norvegicus]_x0001_gi|2506263|sp|P55213.2|CASP3_RAT RecName: Full=Caspase-3; Short=CASP-3; AltName: Full=Apopain; AltName: Full=Cysteine protease CPP32; Short=CPP-32; AltName: Full=IRP; AltName: Full=LICE; AltName: Full=Protein Yama; AltName: Full=SREBP cleavage activity 1; Short=SCA-1; Contains: Re…	0.0595405	0.236113	0.562823	0.826008	3.76211	2.6077	0.00406889
Arhgap35	293343793	>gi|293343793|ref|XP_002725629.1| PREDICTED: glucocorticoid receptor DNA binding factor 1 [Rattus norvegicus];>gi|293355685|ref|XP_001053554.2| PREDICTED: glucocorticoid receptor DNA-binding factor 1 [Rattus norvegicus];>gi|149056886|gb|EDM08317.1| rCG53734 [Rattus norvegicus]	0.0678482	0.256527	0.565536	0.807958	3.76339	2.60859	0.0067245
Nkiras2	21312616	>gi|21312616|ref|NP_082300.1| NF-kappa-B inhibitor-interacting Ras-like protein 2 [Mus musculus]_x0001_gi|157786688|ref|NP_001099309.1| NF-kappa-B inhibitor-interacting Ras-like protein 2 [Rattus norvegicus]_x0001_gi|81880410|sp|Q9CR56.1|KBRS2_MOUSE RecName: Full=NF-kappa-B inhibitor-interacting Ras-like protein 2; AltName: Full=I-kappa-B-interacting Ras-like protein 2; Short=Kappa B-Ras protein …	0.127519	0.254878	0.613316	0.749527	3.76489	2.60963	0.029799
Apoe	202959	>gi|202959|gb|AAA40756.1| ORF2 [Rattus norvegicus];>gi|162287337|ref|NP_620183.2| apolipoprotein E precursor [Rattus norvegicus]_x0001_gi|1703338|sp|P02650.2|APOE_RAT RecName: Full=Apolipoprotein E; Short=Apo-E; Flags: Precursor_x0001_gi|202958|gb|AAA40755.1| apolipoprotein E [Rattus norvegicus]_x0001_gi|55824759|gb|AAH86581.1| Apolipoprotein E [Rattus norvegicus]_x0001_gi|149056719|gb|EDM08150.1…	0.0213623	0.483832	0.526832	0.694545	3.77114	2.61395	0.0861441
	149031313	>gi|149031313|gb|EDL86311.1| rCG38907, isoform CRA_a [Rattus norvegicus];>gi|149061958|gb|EDM12381.1| rCG47297, isoform CRA_a [Rattus norvegicus];>gi|293357088|ref|XP_577993.3| PREDICTED: tetratricopeptide repeat domain 23-like [Rattus norvegicus];>gi|149027321|gb|EDL82988.1| similar to hypothetical protein FLX25439 (predicted), isoform CRA_b [Rattus norvegicus];>gi|149027320|gb|EDL82987.1| simil…	0.0408453	0.241591	0.556802	0.826979	3.77372	2.61575	0.0020905
RGD1311309	293341689	>gi|293341689|ref|XP_002725006.1| PREDICTED: furry homolog isoform 2 [Rattus norvegicus]_x0001_gi|293353111|ref|XP_002728146.1| PREDICTED: furry homolog isoform 2 [Rattus norvegicus];>gi|293341687|ref|XP_002725005.1| PREDICTED: furry homolog isoform 1 [Rattus norvegicus]_x0001_gi|293353109|ref|XP_002728145.1| PREDICTED: furry homolog isoform 1 [Rattus norvegicus];>gi|149035271|gb|EDL89975.1| rCG5…	0.0809152	0.226494	0.570883	0.818917	3.77912	2.61949	0.0076977
Hnrnpf	19527048	>gi|19527048|ref|NP_598595.1| heterogeneous nuclear ribonucleoprotein F [Mus musculus]_x0001_gi|25742579|ref|NP_071792.1| heterogeneous nuclear ribonucleoprotein F [Rattus norvegicus]_x0001_gi|82546815|ref|NP_001032362.1| heterogeneous nuclear ribonucleoprotein F [Rattus norvegicus]_x0001_gi|82546817|ref|NP_001032363.1| heterogeneous nuclear ribonucleoprotein F [Rattus norvegicus]_x0001_gi|825468…	0.0511024	0.251328	0.552444	0.824226	3.77959	2.61981	0.00334386
Nckipsd	157818987	>gi|157818987|ref|NP_001100327.1| NCK-interacting protein with SH3 domain [Rattus norvegicus]_x0001_gi|149018496|gb|EDL77137.1| NCK interacting protein with SH3 domain (predicted), isoform CRA_a [Rattus norvegicus]	0.276771	0.168259	0.586668	0.839716	3.78087	2.6207	0.0822438
Cul3	157818315	>gi|157818315|ref|NP_001100393.1| cullin-3 [Rattus norvegicus]_x0001_gi|149016247|gb|EDL75493.1| cullin 3 (predicted), isoform CRA_a [Rattus norvegicus];>gi|354501256|ref|XP_003512708.1| PREDICTED: cullin-3-like [Cricetulus griseus]_x0001_gi|197246067|gb|AAI68969.1| Cullin 3 [Rattus norvegicus]_x0001_gi|344255980|gb|EGW12084.1| Cullin-3 [Cricetulus griseus];>gi|326925822|ref|XP_003209107.1| PREDI…	0.0472007	0.266532	0.561383	0.801322	3.7851	2.62363	0.00531492
Ncbp1	62339326	>gi|62339326|ref|NP_001014785.1| nuclear cap-binding protein subunit 1 [Rattus norvegicus]_x0001_gi|81882418|sp|Q56A27.1|NCBP1_RAT RecName: Full=Nuclear cap-binding protein subunit 1; AltName: Full=80 kDa nuclear cap-binding protein; Short=CBP80; Short=NCBP 80 kDa subunit_x0001_gi|62089490|gb|AAH92199.1| Nuclear cap binding protein subunit 1, 80kDa [Rattus norvegicus]_x0001_gi|149045831|gb|EDL988…	0.0854782	0.246987	0.566952	0.807923	3.78596	2.62423	0.00911788
Tap1	56717	>gi|56717|emb|CAA40742.1| mtp1 [Rattus norvegicus];>gi|158262052|ref|NP_114444.2| antigen peptide transporter 1 [Rattus norvegicus]_x0001_gi|1771564|emb|CAA71279.1| Tap1 protein [Rattus norvegicus]_x0001_gi|1771572|emb|CAA71283.1| Tap1 protein [Rattus norvegicus]_x0001_gi|46237561|emb|CAE83941.1| transporter 1, ATP-binding cassette, sub-family B (MDR/TAP) [Rattus norvegicus]_x0001_gi|149043359|gb…	0.0730469	0.283114	0.57659	0.770289	3.78873	2.62615	0.0140246
LOC100363805	293343534	>gi|293343534|ref|XP_002725504.1| PREDICTED: Temporarily Assigned Gene name family member (tag-241)-like [Rattus norvegicus]_x0001_gi|293355432|ref|XP_002728690.1| PREDICTED: Temporarily Assigned Gene name family member (tag-241)-like [Rattus norvegicus];>gi|149032835|gb|EDL87690.1| similar to intracellular protein transport like (XM453) (predicted) [Rattus norvegicus]	0.0507531	0.271557	0.542277	0.82031	3.79008	2.62708	0.00465142
Mink1	293340205	>gi|293340205|ref|XP_002724558.1| PREDICTED: similar to Map4k6-pending protein [Rattus norvegicus]_x0001_gi|293351626|ref|XP_001079459.2| PREDICTED: similar to Map4k6-pending protein [Rattus norvegicus]_x0001_gi|149053203|gb|EDM05020.1| rCG32861, isoform CRA_a [Rattus norvegicus];>gi|149053204|gb|EDM05021.1| rCG32861, isoform CRA_b [Rattus norvegicus];>gi|149053205|gb|EDM05022.1| rCG32861, isofor…	0.107622	0.270386	0.576159	0.779114	3.79083	2.6276	0.0179115
Srsf5	119226243	>gi|119226243|ref|NP_001073162.1| serine/arginine-rich splicing factor 5 [Mus musculus]_x0001_gi|119226245|ref|NP_033185.2| serine/arginine-rich splicing factor 5 [Mus musculus]_x0001_gi|119226247|ref|NP_001073163.1| serine/arginine-rich splicing factor 5 [Mus musculus]_x0001_gi|158631248|ref|NP_062130.2| serine/arginine-rich splicing factor 5 [Rattus norvegicus]_x0001_gi|306774128|ref|NP_0011824…	0.17865	0.213356	0.589982	0.801517	3.79257	2.62881	0.0357816
Ssb	52138613	>gi|52138613|ref|NP_112381.2| lupus La protein homolog [Rattus norvegicus]_x0001_gi|51858592|gb|AAH81780.1| Sjogren syndrome antigen B [Rattus norvegicus]_x0001_gi|149022175|gb|EDL79069.1| Sjogren syndrome antigen B, isoform CRA_a [Rattus norvegicus]_x0001_gi|149022178|gb|EDL79072.1| Sjogren syndrome antigen B, isoform CRA_a [Rattus norvegicus];>gi|729919|sp|P38656.1|LA_RAT RecName: Full=Lupus La…	0.0399514	0.228031	0.580804	0.801385	3.79814	2.63267	0.00443493
Spag9	312836802	>gi|312836802|ref|NP_001101760.2| C-Xun-amino-terminal kinase-interacting protein 4 [Rattus norvegicus];>gi|197245955|gb|AAI68954.1| Unknown (protein for IMAGE:9026960) [Rattus norvegicus]	0.0978445	0.225849	0.556703	0.832266	3.79928	2.63346	0.00980606
Slk	81908254	>gi|81908254|sp|O08815.1|SLK_RAT RecName: Full=STE20-like serine/threonine-protein kinase; Short=STE20-like kinase; AltName: Full=STE20-related serine/threonine-protein kinase; Short=STE20-related kinase_x0001_gi|2114074|dbj|BAA20077.1| protein kinase [Rattus norvegicus];>gi|132626321|ref|NP_062222.2| STE20-like serine/threonine-protein kinase [Rattus norvegicus];>gi|281182792|ref|NP_062079.2| se…	0.0483095	0.200583	0.542816	0.86664	3.79994	2.63392	0.00392302
	149040344	>gi|149040344|gb|EDL94382.1| rCG57812, isoform CRA_a [Rattus norvegicus];>gi|149040345|gb|EDL94383.1| rCG57812, isoform CRA_b [Rattus norvegicus]	0.115246	0.237139	0.570267	0.806837	3.80351	2.6364	0.0151103
Diras2	71725385	>gi|71725385|ref|NP_001019645.1| GTP-binding protein Di-Ras2 [Mus musculus]_x0001_gi|281332146|ref|NP_001163049.1| GTP-binding protein Di-Ras2 [Rattus norvegicus]_x0001_gi|62286597|sp|Q5PR73.1|DIRA2_MOUSE RecName: Full=GTP-binding protein Di-Ras2; AltName: Full=Distinct subgroup of the Ras family member 2; Flags: Precursor_x0001_gi|56269371|gb|AAH86799.1| DIRAS family, GTP-binding RAS-like 2 [Mus…	0.0186964	0.3519	0.507379	0.804494	3.80395	2.6367	0.0177303
PPP1CA	4506003	>gi|4506003|ref|NP_002699.1| serine/threonine-protein phosphatase PP1-alpha catalytic subunit isoform 1 [Homo sapiens]_x0001_gi|13928710|ref|NP_113715.1| serine/threonine-protein phosphatase PP1-alpha catalytic subunit [Rattus norvegicus]_x0001_gi|78369446|ref|NP_001030393.1| serine/threonine-protein phosphatase PP1-alpha catalytic subunit [Bos taurus]_x0001_gi|113205690|ref|NP_001038024.1| prote…	0.0190291	0.252044	0.55297	0.817637	3.80402	2.63675	0.00140884
Nudc	8394272	>gi|8394272|ref|NP_058967.1| nuclear migration protein nudC [Rattus norvegicus]_x0001_gi|62286960|sp|Q63525.1|NUDC_RAT RecName: Full=Nuclear migration protein nudC; AltName: Full=Nuclear distribution protein C homolog; AltName: Full=c15_x0001_gi|619907|emb|CAA57825.1| RnudC [Rattus norvegicus]_x0001_gi|41351304|gb|AAH65581.1| Nuclear distribution gene C homolog (Aspergillus) [Rattus norvegicus]_x…	0.0564397	0.248074	0.564983	0.80426	3.81034	2.64113	0.00521389
Golph3	14140240	>gi|14140240|ref|NP_079949.1| Golgi phosphoprotein 3 [Mus musculus]_x0001_gi|62461580|ref|NP_076467.2| Golgi phosphoprotein 3 [Rattus norvegicus]_x0001_gi|50400632|sp|Q9CRA5.1|GOLP3_MOUSE RecName: Full=Golgi phosphoprotein 3; AltName: Full=Coat protein GPP34_x0001_gi|12838867|dbj|BAB24357.1| unnamed protein product [Mus musculus]_x0001_gi|12853929|dbj|BAB29889.1| unnamed protein product [Mus musc…	0.145233	0.26127	0.589736	0.764808	3.81056	2.64128	0.0297886
Rufy3	145967404	>gi|145967404|gb|ABP99060.1| singar2 [Rattus norvegicus];>gi|68341991|ref|NP_001020298.1| protein RUFY3 [Rattus norvegicus]_x0001_gi|81888868|sp|Q5FVX0.1|RUFY3_RAT RecName: Full=Protein RUFY3; AltName: Full=Rap2-interacting protein x; Short=RIPx; AltName: Full=Single axon-regulated protein; Short=Singar_x0001_gi|58477176|gb|AAH89952.1| RUN and FYVE domain containing 3 [Rattus norvegicus]_x0001_gi…	0.0368908	0.246084	0.55474	0.817231	3.8147	2.64415	0.00224112
Xrn2	149041185	>gi|149041185|gb|EDL95118.1| 5'-3' exoribonuclease 2 (predicted), isoform CRA_a [Rattus norvegicus];>gi|149041186|gb|EDL95119.1| 5'-3' exoribonuclease 2 (predicted), isoform CRA_b [Rattus norvegicus];>gi|157817638|ref|NP_001102066.1| 5'-3' exoribonuclease 2 [Rattus norvegicus]_x0001_gi|149041187|gb|EDL95120.1| 5'-3' exoribonuclease 2 (predicted), isoform CRA_c [Rattus norvegicus]	0.0550837	0.301998	0.450059	0.906182	3.81702	2.64576	0.021386
Bcas2	157824097	>gi|157824097|ref|NP_001099928.1| pre-mRNA-splicing factor SPF27 [Rattus norvegicus]_x0001_gi|149030453|gb|EDL85490.1| breast carcinoma amplified sequence 2 (predicted), isoform CRA_b [Rattus norvegicus]_x0001_gi|197246195|gb|AAI69122.1| Breast carcinoma amplified sequence 2 [Rattus norvegicus];>gi|149030454|gb|EDL85491.1| breast carcinoma amplified sequence 2 (predicted), isoform CRA_c [Rattus n…	0.0544168	0.293586	0.626867	0.69522	3.82035	2.64807	0.0347806
RGD1307041	281306808	>gi|281306808|ref|NP_001162615.1| uncharacterized protein LOC361182 [Rattus norvegicus];>gi|169642257|gb|AAI60879.1| RGD1307041 protein [Rattus norvegicus];>gi|149057631|gb|EDM08874.1| rCG43182 [Rattus norvegicus]	0.024588	0.189537	0.546438	0.864503	3.82218	2.64933	0.00287483
Srpr	77627979	>gi|77627979|ref|NP_001029322.1| signal recognition particle receptor subunit alpha [Rattus norvegicus]_x0001_gi|76779803|gb|AAI05783.1| Signal recognition particle receptor ('docking protein') [Rattus norvegicus];>gi|149027816|gb|EDL83276.1| signal recognition particle receptor ('docking protein') [Rattus norvegicus]	0.138904	0.189416	0.550304	0.859485	3.82388	2.65051	0.021387
	149033099	>gi|149033099|gb|EDL87917.1| rCG37575 [Rattus norvegicus];>gi|58865622|ref|NP_001012023.1| band 4.1-like protein 5 [Rattus norvegicus]_x0001_gi|58476614|gb|AAH90012.1| Erythrocyte protein band 4.1-like 5 [Rattus norvegicus];>gi|189011695|ref|NP_001121037.1| band 4.1-like protein 4B [Rattus norvegicus]_x0001_gi|209572833|sp|B2RYE5.1|E41LB_RAT RecName: Full=Band 4.1-like protein 4B_x0001_gi|1874691…	0.123663	0.189511	0.584845	0.816461	3.82767	2.65314	0.0191755
Gfpt1	149036649	>gi|149036649|gb|EDL91267.1| glutamine fructose-6-phosphate transaminase 1, isoform CRA_a [Rattus norvegicus]_x0001_gi|149036650|gb|EDL91268.1| glutamine fructose-6-phosphate transaminase 1, isoform CRA_a [Rattus norvegicus];>gi|54400724|ref|NP_001005879.1| glucosamine--fructose-6-phosphate aminotransferase [isomerizing] 1 [Rattus norvegicus]_x0001_gi|110825722|sp|P82808.3|GFPT1_RAT RecName: Full…	0.0810965	0.282512	0.539033	0.80815	3.82948	2.6544	0.0103373
Ppme1	300797479	>gi|300797479|ref|NP_001178767.1| protein phosphatase methylesterase 1 [Rattus norvegicus]_x0001_gi|109462506|ref|XP_001066863.1| PREDICTED: protein phosphatase methylesterase 1 [Rattus norvegicus]_x0001_gi|353678163|sp|Q4FZT2.2|PPME1_RAT RecName: Full=Protein phosphatase methylesterase 1; Short=PME-1_x0001_gi|149068800|gb|EDM18352.1| protein phosphatase methylesterase 1, isoform CRA_a [Rattus no…	0.0441454	0.283088	0.532143	0.815932	3.83057	2.65515	0.00545121
Vav1	162287067	>gi|162287067|ref|NP_036891.2| proto-oncogene vav [Rattus norvegicus]_x0001_gi|60552098|gb|AAH91160.1| Vav 1 guanine nucleotide exchange factor [Rattus norvegicus]_x0001_gi|149028127|gb|EDL83565.1| vav 1 oncogene [Rattus norvegicus];>gi|1718102|sp|P54100.1|VAV_RAT RecName: Full=Proto-oncogene vav; AltName: Full=p95_x0001_gi|1292904|gb|AAA98606.1| p95 Vav [Rattus norvegicus];>gi|300794956|ref|NP_0…	0.170491	0.190994	0.569171	0.833449	3.83253	2.65651	0.0312854
Hnrpdl	76096336	>gi|76096336|ref|NP_001028868.1| heterogeneous nuclear ribonucleoprotein D-like [Rattus norvegicus]_x0001_gi|123783017|sp|Q3SWU3.1|HNRDL_RAT RecName: Full=Heterogeneous nuclear ribonucleoprotein D-like; Short=hnRNP D-like; Short=hnRNP DL_x0001_gi|74356265|gb|AAI04684.1| Heterogeneous nuclear ribonucleoprotein D-like [Rattus norvegicus];>gi|149046813|gb|EDL99587.1| heterogeneous nuclear ribonucleo…	0.0309833	0.158651	0.596831	0.82133	3.83499	2.65821	0.00922768
Ssr1	71162390	>gi|71162390|sp|Q7TPX0.1|SSRA_RAT RecName: Full=Translocon-associated protein subunit alpha; Short=TRAP-alpha; AltName: Full=Liver regeneration-related protein LRRG137; AltName: Full=Signal sequence receptor subunit alpha; Short=SSR-alpha; Flags: Precursor_x0001_gi|32527751|gb|AAP86277.1| Ac2-238 [Rattus norvegicus];>gi|77993298|ref|NP_001008891.2| translocon-associated protein subunit alpha [Rat…	0.0684247	0.245395	0.556944	0.810432	3.83566	2.65868	0.00594485
Mta2	189491616	>gi|189491616|ref|NP_001094210.1| metastasis-associated protein MTA2 [Rattus norvegicus]_x0001_gi|149062338|gb|EDM12761.1| metastasis-associated gene family, member 2 [Rattus norvegicus]_x0001_gi|183985953|gb|AAI66471.1| Mta2 protein [Rattus norvegicus];>gi|71051171|gb|AAH99177.1| Mta2 protein [Rattus norvegicus]	0.0857925	0.219564	0.562662	0.820028	3.84063	2.66212	0.00821385
Hsph1	58865372	>gi|58865372|ref|NP_001011901.1| heat shock protein 105 kDa [Rattus norvegicus]_x0001_gi|81890517|sp|Q66HA8.1|HS105_RAT RecName: Full=Heat shock protein 105 kDa; AltName: Full=Heat shock 110 kDa protein_x0001_gi|51859173|gb|AAH81945.1| Heat shock 105kDa/110kDa protein 1 [Rattus norvegicus]_x0001_gi|149034799|gb|EDL89519.1| rCG42812 [Rattus norvegicus];>gi|9507083|ref|NP_062145.1| semaphorin-4F pr…	0.0480238	0.262492	0.560927	0.792741	3.841	2.66238	0.00585089
Tjp1	157823439	>gi|157823439|ref|NP_001099736.1| tight junction protein ZO-1 [Rattus norvegicus]_x0001_gi|149057079|gb|EDM08402.1| tight junction protein 1 (predicted) [Rattus norvegicus]	0.0593568	0.173075	0.578702	0.831117	3.84554	2.66553	0.00806903
Dpp6	408716	>gi|408716|gb|AAC42062.1| dipeptidyl aminopeptidase-related protein [Rattus norvegicus];>gi|12408298|ref|NP_074041.1| dipeptidyl aminopeptidase-like protein 6 [Rattus norvegicus]_x0001_gi|1169415|sp|P46101.1|DPP6_RAT RecName: Full=Dipeptidyl aminopeptidase-like protein 6; AltName: Full=DPPX; AltName: Full=Dipeptidyl aminopeptidase-related protein; AltName: Full=Dipeptidyl peptidase 6; AltName: Fu…	0.0712717	0.299359	0.538214	0.792923	3.85172	2.66981	0.0120777
Stx12	77695930	>gi|77695930|ref|NP_075228.2| syntaxin 12 [Rattus norvegicus]_x0001_gi|149024156|gb|EDL80653.1| syntaxin 12 [Rattus norvegicus];>gi|3184552|gb|AAC18967.1| syntaxin 13 [Rattus norvegicus];>gi|3213231|gb|AAC23484.1| syntaxin 12 [Rattus norvegicus]	0.0235675	0.256707	0.546193	0.812228	3.8521	2.67007	0.00200938
Akt1	15100164	>gi|15100164|ref|NP_150233.1| RAC-alpha serine/threonine-protein kinase [Rattus norvegicus]_x0001_gi|1346401|sp|P47196.1|AKT1_RAT RecName: Full=RAC-alpha serine/threonine-protein kinase; AltName: Full=Protein kinase B; Short=PKB; AltName: Full=Protein kinase B alpha; Short=PKB alpha; AltName: Full=RAC-PK-alpha_x0001_gi|485403|dbj|BAA06279.1| RAC protein kinase alpha [Rattus norvegicus]_x0001_gi|1…	0.0313497	0.226878	0.553557	0.823139	3.85401	2.6714	0.00134925
LOC652956	60552125	>gi|60552125|gb|AAH91223.1| P55 protein [Rattus norvegicus];>gi|83320109|ref|NP_001032748.1| p55 protein [Rattus norvegicus]_x0001_gi|50199226|dbj|BAD27524.1| p55 protein [Rattus norvegicus];>gi|149028557|gb|EDL83921.1| p55 protein, isoform CRA_a [Rattus norvegicus];>gi|149028558|gb|EDL83922.1| p55 protein, isoform CRA_b [Rattus norvegicus]	0.121798	0.266602	0.577726	0.766268	3.85743	2.67377	0.022698
Yif1b	62388883	>gi|62388883|ref|NP_942029.2| protein YIF1B isoform a [Rattus norvegicus]_x0001_gi|149056403|gb|EDM07834.1| Yip1 interacting factor homolog B (S. cerevisiae), isoform CRA_b [Rattus norvegicus];>gi|62388885|ref|NP_001014810.1| protein YIF1B isoform b [Rattus norvegicus]_x0001_gi|149056402|gb|EDM07833.1| Yip1 interacting factor homolog B (S. cerevisiae), isoform CRA_a [Rattus norvegicus];>gi|347847…	0.036627	0.250521	0.541802	0.820575	3.85751	2.67382	0.00210753
Fam125b	293345855	>gi|293345855|ref|XP_001080165.2| PREDICTED: mFLX00022 protein-like [Rattus norvegicus];>gi|293357765|ref|XP_342421.4| PREDICTED: family with sequence similarity 125, member B [Rattus norvegicus];>gi|149038961|gb|EDL93181.1| similar to FLX00022 protein (predicted) [Rattus norvegicus]	0.0314596	0.2525	0.677954	0.653573	3.86306	2.67767	0.0541383
Kpna3	6680596	>gi|6680596|ref|NP_032492.1| importin subunit alpha-3 [Mus musculus]_x0001_gi|62339392|ref|NP_001014792.1| importin subunit alpha-3 [Rattus norvegicus]_x0001_gi|298160968|ref|NP_001177159.1| importin subunit alpha-3 [Sus scrofa]_x0001_gi|300795663|ref|NP_001179702.1| importin subunit alpha-3 [Bos taurus]_x0001_gi|3122277|sp|O35344.1|IMA3_MOUSE RecName: Full=Importin subunit alpha-3; AltName: Full…	0.049047	0.209203	0.613871	0.759858	3.86467	2.67879	0.0141159
Matr3	61889073	>gi|61889073|ref|NP_062022.2| matrin-3 [Rattus norvegicus]_x0001_gi|60458501|dbj|BAD90681.1| nuclear scaffold protein P130/MAT3 [Rattus norvegicus]_x0001_gi|149017207|gb|EDL76258.1| rCG49469, isoform CRA_a [Rattus norvegicus];>gi|12643398|sp|P43244.2|MATR3_RAT RecName: Full=Matrin-3; AltName: Full=Nuclear scaffold protein p130/MAT3_x0001_gi|2276402|gb|AAB63955.1| matrin 3 [Rattus norvegicus];>gi|…	0.0321898	0.208271	0.541148	0.847939	3.86645	2.68002	0.00155608
Cul9	300797477	>gi|300797477|ref|NP_001178511.1| cullin-9 [Rattus norvegicus]_x0001_gi|293349651|ref|XP_002727210.1| PREDICTED: cullin 9-like isoform 2 [Rattus norvegicus];>gi|109485713|ref|XP_236927.4| PREDICTED: cullin 9 isoform 2 [Rattus norvegicus]_x0001_gi|109486697|ref|XP_001063728.1| PREDICTED: cullin 9-like isoform 1 [Rattus norvegicus];>gi|149069386|gb|EDM18827.1| similar to p53-associated parkin-like …	0.0184739	0.224543	0.540085	0.83819	3.86666	2.68016	0.000355795
LOC100362453	293352310	>gi|293352310|ref|XP_002727970.1| PREDICTED: serine/threonine-protein phosphatase 2A catalytic subunit alpha-like [Rattus norvegicus];>gi|8394018|ref|NP_058735.1| serine/threonine-protein phosphatase 2A catalytic subunit alpha isoform [Rattus norvegicus]_x0001_gi|9506983|ref|NP_062284.1| serine/threonine-protein phosphatase 2A catalytic subunit alpha isoform [Mus musculus]_x0001_gi|54038796|sp|P6…	0.0351846	0.258072	0.552658	0.8	3.86846	2.68141	0.00364243
Bid	12083631	>gi|12083631|ref|NP_073175.1| BH3-interacting domain death agonist [Rattus norvegicus]_x0001_gi|88909592|sp|Q9XLT6.2|BID_RAT RecName: Full=BH3-interacting domain death agonist; AltName: Full=p22 BID; Short=BID; Contains: RecName: Full=BH3-interacting domain death agonist p15; AltName: Full=p15 BID; Contains: RecName: Full=BH3-interacting domain death agonist p13; AltName: Full=p13 BID; Contains: …	0.0278372	0.257734	0.527328	0.83055	3.86957	2.68218	0.00185292
Cul4a	149057633	>gi|149057633|gb|EDM08876.1| similar to cullin 4A (predicted), isoform CRA_b [Rattus norvegicus];>gi|187937032|ref|NP_001120773.1| cullin-4A [Rattus norvegicus]_x0001_gi|187469051|gb|AAI66799.1| RGD1563853 protein [Rattus norvegicus];>gi|149057632|gb|EDM08875.1| similar to cullin 4A (predicted), isoform CRA_a [Rattus norvegicus]_x0001_gi|149057634|gb|EDM08877.1| similar to cullin 4A (predicted), …	0.0534799	0.205524	0.56461	0.819261	3.87653	2.687	0.00427311
Rtn3	57977297	>gi|57977297|ref|NP_543185.2| reticulon-3 isoform A [Rattus norvegicus]_x0001_gi|81864134|sp|Q6RXR6.1|RTN3_RAT RecName: Full=Reticulon-3_x0001_gi|40786817|gb|AAR89918.1| RTN3-A [Rattus norvegicus]	0.030298	0.212497	0.514783	0.874306	3.8771	2.6874	0.00320989
Hspb1	1170367	>gi|1170367|sp|P42930.1|HSPB1_RAT RecName: Full=Heat shock protein beta-1; Short=HspB1; AltName: Full=Heat shock 27 kDa protein; Short=HSP 27_x0001_gi|204665|gb|AAA41353.1| heat shock protein 27 [Rattus norvegicus];>gi|149063018|gb|EDM13341.1| heat shock 27kDa protein 1 [Rattus norvegicus];>gi|94400790|ref|NP_114176.3| heat shock protein beta-1 [Rattus norvegicus]_x0001_gi|8248633|gb|AAB29536.2| …	0.0471575	0.203965	0.577088	0.804696	3.87931	2.68893	0.00519697
LOC100273568	226530716	>gi|226530716|ref|NP_001141458.1| uncharacterized protein LOC100273568 [Zea mays]_x0001_gi|300797999|ref|NP_001178792.1| peptidyl-prolyl cis-trans isomerase FKBP4 [Rattus norvegicus]_x0001_gi|293347093|ref|XP_001066628.2| PREDICTED: FK506 binding protein 4 [Rattus norvegicus]_x0001_gi|261260096|sp|Q9QVC8.3|FKBP4_RAT RecName: Full=Peptidyl-prolyl cis-trans isomerase FKBP4; Short=PPIase FKBP4; AltN…	0.101767	0.224573	0.600276	0.762431	3.88161	2.69053	0.0195059
Bpgm	33086558	>gi|33086558|gb|AAP92591.1| Ab2-098 [Rattus norvegicus];>gi|40786455|ref|NP_955414.1| bisphosphoglycerate mutase [Rattus norvegicus]_x0001_gi|38328489|gb|AAH62240.1| 2,3-bisphosphoglycerate mutase [Rattus norvegicus]_x0001_gi|149065234|gb|EDM15310.1| 2,3-bisphosphoglycerate mutase [Rattus norvegicus]	0	0.168438	0.539989	0.872137	3.8835	2.69184	0.0048058
Sumo2	19111164	>gi|19111164|ref|NP_579932.1| small ubiquitin-related modifier 2 precursor [Mus musculus]_x0001_gi|19424298|ref|NP_598278.1| small ubiquitin-related modifier 2 precursor [Rattus norvegicus]_x0001_gi|27807481|ref|NP_777194.1| small ubiquitin-related modifier 2 precursor [Bos taurus]_x0001_gi|47522794|ref|NP_999149.1| small ubiquitin-related modifier 2 precursor [Sus scrofa]_x0001_gi|54792069|ref|N…	0.0304249	0.242194	0.55289	0.805833	3.89009	2.69641	0.0022301
Tsnax	11560081	>gi|11560081|ref|NP_071598.1| translin-associated protein X [Rattus norvegicus]_x0001_gi|62901121|sp|Q9XHB5.1|TSNAX_RAT RecName: Full=Translin-associated protein X; AltName: Full=Translin-associated factor X_x0001_gi|8515734|gb|AAF76149.1|AF262357_1 trax [Rattus norvegicus]_x0001_gi|51858564|gb|AAH81715.1| Translin-associated factor X [Rattus norvegicus]_x0001_gi|149043218|gb|EDL96750.1| translin…	0.0873346	0.218211	0.553121	0.821471	3.89064	2.69679	0.00811452
Clta	14010873	>gi|14010873|ref|NP_114180.1| clathrin light chain A [Rattus norvegicus]_x0001_gi|116503|sp|P08081.1|CLCA_RAT RecName: Full=Clathrin light chain A; Short=Lca_x0001_gi|203274|gb|AAA40868.1| clathryn light chain (LCA1) [Rattus norvegicus]_x0001_gi|149045783|gb|EDL98783.1| clathrin, light polypeptide (Lca), isoform CRA_a [Rattus norvegicus];>gi|203276|gb|AAA40869.1| clathryn light chain (LCA2) [Ratt…	0.0817065	0.250384	0.547546	0.806604	3.89085	2.69693	0.00812226
Gabbr1	12643494	>gi|12643494|sp|Q9Z0U4.1|GABR1_RAT RecName: Full=Gamma-aminobutyric acid type B receptor subunit 1; Short=GABA-B receptor 1; Short=GABA-B-R1; Short=GABA-BR1; Short=GABABR1; Short=Gb1; Flags: Precursor_x0001_gi|4378754|gb|AAD19658.1| GABAb receptor subtype 1c form a [Rattus norvegicus];>gi|14582574|gb|AAK69540.1| GABA type B receptor 1f [Rattus norvegicus]_x0001_gi|149029368|gb|EDL84628.1| gamma-a…	0.113534	0.212788	0.567158	0.808018	3.89182	2.6976	0.0146674
LOC100125385	149066102	>gi|149066102|gb|EDM15975.1| rCG59505 [Rattus norvegicus];>gi|157168337|ref|NP_001096834.1| uncharacterized protein LOC100125385 [Rattus norvegicus]_x0001_gi|62204938|gb|AAH93388.1| LOC100125385 protein [Rattus norvegicus]	0.069775	0.21315	0.5585	0.817999	3.89252	2.69809	0.00576685
Micu1	40786511	>gi|40786511|ref|NP_955444.1| calcium uptake protein 1, mitochondrial [Rattus norvegicus]_x0001_gi|81911288|sp|Q6P6Q9.1|MICU1_RAT RecName: Full=Calcium uptake protein 1, mitochondrial; AltName: Full=Calcium-binding atopy-related autoantigen 1 homolog; Flags: Precursor_x0001_gi|38541061|gb|AAH62075.1| Calcium binding atopy-related autoantigen 1 [Rattus norvegicus];>gi|293362364|ref|XP_002730167.1|…	0.248651	0.313042	0.580368	0.724473	3.89517	2.69993	0.0832493
Tomm34	112984308	>gi|112984308|ref|NP_001037709.1| mitochondrial import receptor subunit TOM34 [Rattus norvegicus]_x0001_gi|212275276|ref|NP_001130928.1| uncharacterized protein LOC100192033 [Zea mays]_x0001_gi|123780638|sp|Q3KRD5.1|TOM34_RAT RecName: Full=Mitochondrial import receptor subunit TOM34; AltName: Full=Translocase of outer membrane 34 kDa subunit_x0001_gi|77415403|gb|AAI05769.1| Translocase of outer m…	0.0755582	0.227555	0.555557	0.810364	3.89973	2.70308	0.00662082
Dhx57	300793704	>gi|300793704|ref|NP_001178836.1| DEAH (Asp-Glu-Ala-Asp/His) box polypeptide 57 [Rattus norvegicus]_x0001_gi|109478937|ref|XP_001062787.1| PREDICTED: DEAH (Asp-Glu-Ala-Asp/His) box polypeptide 57 homolog isoform 1 [Rattus norvegicus];>gi|293347908|ref|XP_002726718.1| PREDICTED: DEAH (Asp-Glu-Ala-Asp/His) box polypeptide 57 homolog isoform 2 [Rattus norvegicus]_x0001_gi|293359752|ref|XP_002729641.…	0.137465	0.201884	0.541782	0.843851	3.90011	2.70335	0.0196132
Tnik	149048594	>gi|149048594|gb|EDM01135.1| similar to Traf2 and NCK interacting kinase, splice variant 4 (predicted), isoform CRA_b [Rattus norvegicus];>gi|158749606|ref|NP_001099892.1| Traf2 and NCK interacting kinase [Rattus norvegicus]_x0001_gi|149048593|gb|EDM01134.1| similar to Traf2 and NCK interacting kinase, splice variant 4 (predicted), isoform CRA_a [Rattus norvegicus]	0.0729407	0.274251	0.526267	0.813201	3.90489	2.70667	0.00816503
LOC681410	293354431	>gi|293354431|ref|XP_001061632.2| PREDICTED: heterogeneous nuclear ribonucleoprotein A0 [Rattus norvegicus];>gi|293342598|ref|XP_002725274.1| PREDICTED: similar to heterogeneous nuclear ribonucleoprotein A0, partial [Rattus norvegicus]	0.0184224	0.213709	0.563712	0.808493	3.90598	2.70742	0.00187061
Pcbp1	293358795	>gi|293358795|ref|XP_575592.2| PREDICTED: poly(rC) binding protein 1-like [Rattus norvegicus];>gi|293346908|ref|XP_002726454.1| PREDICTED: poly(rC) binding protein 1-like [Rattus norvegicus];>gi|149036630|gb|EDL91248.1| similar to Pol(yrC)-binding protein 1 (Alpha-CP1) (hnRNP-E1) (predicted) [Rattus norvegicus];>gi|300798415|ref|NP_001178812.1| poly(rC)-binding protein 4 [Rattus norvegicus]_x0001…	0.0250469	0.25261	0.541865	0.807317	3.91271	2.71209	0.00205495
Gfm1	261260062	>gi|261260062|sp|Q07803.2|EFGM_RAT RecName: Full=Elongation factor G, mitochondrial; Short=EF-Gmt; AltName: Full=Elongation factor G 1, mitochondrial; Short=mEF-G 1; AltName: Full=Elongation factor G1; Flags: Precursor_x0001_gi|55250714|gb|AAH85721.1| G elongation factor, mitochondrial 1 [Rattus norvegicus]_x0001_gi|149048347|gb|EDM00923.1| rCG62641 [Rattus norvegicus];>gi|16758432|ref|NP_446077.…	0.127982	0.20374	0.557716	0.82014	3.91579	2.71422	0.0175113
Tial1	6678349	>gi|6678349|ref|NP_033409.1| nucleolysin TIAR [Mus musculus]_x0001_gi|61557246|ref|NP_001013211.1| nucleolysin TIAR [Rattus norvegicus]_x0001_gi|2500589|sp|P70318.1|TIAR_MOUSE RecName: Full=Nucleolysin TIAR; AltName: Full=TIA-1-related protein_x0001_gi|1592563|gb|AAC52870.1| RNA binding protein TIAR [Mus musculus]_x0001_gi|12848609|dbj|BAB28019.1| unnamed protein product [Mus musculus]_x0001_gi|6…	0.102677	0.211793	0.591695	0.773232	3.92112	2.71792	0.0174491
Nckap1l	157824172	>gi|157824172|ref|NP_001101589.1| nck-associated protein 1-like [Rattus norvegicus]_x0001_gi|149031869|gb|EDL86781.1| NCK associated protein 1 like (predicted) [Rattus norvegicus]	0.0241648	0.271752	0.535037	0.799582	3.92813	2.72277	0.00382543
Eif3g	61556927	>gi|61556927|ref|NP_001013113.1| eukaryotic translation initiation factor 3 subunit G [Rattus norvegicus]_x0001_gi|81910034|sp|Q5RK09.1|EIF3G_RAT RecName: Full=Eukaryotic translation initiation factor 3 subunit G; Short=eIF3g; AltName: Full=Eukaryotic translation initiation factor 3 RNA-binding subunit; Short=eIF-3 RNA-binding subunit; AltName: Full=Eukaryotic translation initiation factor 3 subu…	0.0822752	0.194184	0.563144	0.817162	3.92888	2.72329	0.00876033
Picalm	149069002	>gi|149069002|gb|EDM18554.1| phosphatidylinositol binding clathrin assembly protein, isoform CRA_a [Rattus norvegicus];>gi|71679761|gb|AAI00143.1| Picalm protein [Rattus norvegicus]_x0001_gi|149069004|gb|EDM18556.1| phosphatidylinositol binding clathrin assembly protein, isoform CRA_c [Rattus norvegicus];>gi|149069005|gb|EDM18557.1| phosphatidylinositol binding clathrin assembly protein, isoform …	0.0259304	0.313032	0.551607	0.752548	3.9291	2.72345	0.0150383
Ciapin1	56090353	>gi|56090353|ref|NP_001007690.1| anamorsin [Rattus norvegicus]_x0001_gi|81883750|sp|Q5XID1.1|CPIN1_RAT RecName: Full=Anamorsin; AltName: Full=Cytokine-induced apoptosis inhibitor 1; AltName: Full=Fe-S cluster assembly protein DRE2 homolog_x0001_gi|53733543|gb|AAH83753.1| Cytokine induced apoptosis inhibitor 1 [Rattus norvegicus]_x0001_gi|149032432|gb|EDL87323.1| cytokine induced apoptosis inhibit…	0.0702319	0.245009	0.560321	0.786854	3.92972	2.72387	0.00804311
	149028840	>gi|149028840|gb|EDL84181.1| rCG56631, isoform CRA_d [Rattus norvegicus];>gi|149028837|gb|EDL84178.1| rCG56631, isoform CRA_a [Rattus norvegicus];>gi|149028843|gb|EDL84184.1| rCG56631, isoform CRA_f [Rattus norvegicus];>gi|149028841|gb|EDL84182.1| rCG56631, isoform CRA_e [Rattus norvegicus];>gi|149028839|gb|EDL84180.1| rCG56631, isoform CRA_c [Rattus norvegicus]_x0001_gi|149028842|gb|EDL84183.1| …	0.0612956	0.193415	0.567974	0.811415	3.93132	2.72498	0.00630011
Parvb	198041989	>gi|198041989|ref|NP_001128252.1| beta-parvin [Rattus norvegicus];>gi|149065733|gb|EDM15606.1| parvin, beta (predicted) [Rattus norvegicus];>gi|187469473|gb|AAI66826.1| Parvb protein [Rattus norvegicus]	0.119521	0.23397	0.557729	0.796146	3.9349	2.72746	0.0161933
Hk2	2689658	>gi|2689658|gb|AAB91396.1| mutant type II hexokinase [Rattus norvegicus];>gi|7549765|ref|NP_036867.1| hexokinase-2 [Rattus norvegicus]_x0001_gi|123895|sp|P27881.1|HXK2_RAT RecName: Full=Hexokinase-2; AltName: Full=Hexokinase type II; Short=HK II_x0001_gi|204613|gb|AAA41333.1| hexokinase type II [Rattus norvegicus]_x0001_gi|149036481|gb|EDL91099.1| hexokinase 2 [Rattus norvegicus];>gi|204615|gb|AA…	0.0464048	0.252398	0.534656	0.809532	3.9438	2.73364	0.00340555
Syt1	148356226	>gi|148356226|ref|NP_001028852.2| synaptotagmin-1 [Rattus norvegicus]_x0001_gi|94730428|sp|P21707.3|SYT1_RAT RecName: Full=Synaptotagmin-1; AltName: Full=Synaptotagmin I; Short=SytI; AltName: Full=p65_x0001_gi|39918764|emb|CAE85101.1| synaptotagmin 1 [Rattus rattus]_x0001_gi|74229928|gb|ABA00482.1| synaptotagmin I [Rattus norvegicus];>gi|149067023|gb|EDM16756.1| synaptotagmin I [Rattus norvegicus…	0.102519	0.271623	0.536751	0.792739	3.95221	2.73946	0.0142229
Mblac2	157821863	>gi|157821863|ref|NP_001102404.1| metallo-beta-lactamase domain-containing protein 2 [Rattus norvegicus]_x0001_gi|149058942|gb|EDM09949.1| similar to metallo-beta-lactamase superfamily protein like (XL884) (predicted) [Rattus norvegicus]	0.0913056	0.166172	0.647548	0.73057	3.95326	2.74019	0.0348634
Nxn	157818993	>gi|157818993|ref|NP_001101755.1| nucleoredoxin [Rattus norvegicus]_x0001_gi|149053442|gb|EDM05259.1| nucleoredoxin (predicted), isoform CRA_a [Rattus norvegicus]	0.0592238	0.16429	0.5575	0.835232	3.96616	2.74913	0.00770027
Sar1a	21703344	>gi|21703344|ref|NP_033146.1| GTP-binding protein SAR1a [Mus musculus]_x0001_gi|56090263|ref|NP_001007740.1| GTP-binding protein SAR1a [Rattus norvegicus]_x0001_gi|291404228|ref|XP_002718484.1| PREDICTED: SAR1a gene homolog [Oryctolagus cuniculus]_x0001_gi|13542685|gb|AAH05549.1| SAR1 gene homolog A (S. cerevisiae) [Mus musculus]_x0001_gi|50925795|gb|AAH79228.1| SAR1 homolog A (S. cerevisiae) [Ra…	0.0595623	0.254419	0.519291	0.819342	3.97735	2.75689	0.00476018
Ctps	199560247	>gi|199560247|ref|NP_001128345.1| CTP synthase 1 [Rattus norvegicus]_x0001_gi|149023839|gb|EDL80336.1| rCG30713, isoform CRA_a [Rattus norvegicus]_x0001_gi|149023840|gb|EDL80337.1| rCG30713, isoform CRA_a [Rattus norvegicus]_x0001_gi|171846764|gb|AAI61954.1| Ctps protein [Rattus norvegicus]	0.0423064	0.279379	0.561195	0.753223	3.98198	2.7601	0.011626
Slc12a6	157820121	>gi|157820121|ref|NP_001103100.1| solute carrier family 12 member 6 [Rattus norvegicus]_x0001_gi|149022903|gb|EDL79797.1| rCG27287, isoform CRA_a [Rattus norvegicus];>gi|149022904|gb|EDL79798.1| rCG27287, isoform CRA_b [Rattus norvegicus];>gi|9507107|ref|NP_062102.1| solute carrier family 12 member 4 [Rattus norvegicus]_x0001_gi|27151681|sp|Q63632.1|S12A4_RAT RecName: Full=Solute carrier family 1…	0.135622	0.221393	0.551929	0.800717	3.98566	2.76265	0.0196311
Gad2	6978871	>gi|6978871|ref|NP_036695.1| glutamate decarboxylase 2 [Rattus norvegicus]_x0001_gi|1352219|sp|Q05683.1|DCE2_RAT RecName: Full=Glutamate decarboxylase 2; AltName: Full=65 kDa glutamic acid decarboxylase; Short=GAD-65; AltName: Full=Glutamate decarboxylase 65 kDa isoform_x0001_gi|204226|gb|AAA63488.1| glutamic acid decarboxylase [Rattus norvegicus]_x0001_gi|149028599|gb|EDL83940.1| glutamic acid d…	0.0780217	0.326179	0.550055	0.734355	3.99104	2.76638	0.0260504
Kif21a	149017591	>gi|149017591|gb|EDL76595.1| kinesin family member 21A (predicted), isoform CRA_a [Rattus norvegicus];>gi|149017592|gb|EDL76596.1| kinesin family member 21A (predicted), isoform CRA_b [Rattus norvegicus];>gi|149017593|gb|EDL76597.1| kinesin family member 21A (predicted), isoform CRA_c [Rattus norvegicus];>gi|38016129|ref|NP_932167.1| kinesin-like protein KIF27 [Rattus norvegicus]_x0001_gi|8189434…	0.0422964	0.220692	0.542442	0.808847	4.00218	2.7741	0.00231048
Scamp2	55741768	>gi|55741768|ref|NP_076445.1| secretory carrier-associated membrane protein 2 [Rattus norvegicus]_x0001_gi|55250153|gb|AAH85862.1| Secretory carrier membrane protein 2 [Rattus norvegicus];>gi|10764633|gb|AAG22802.1|AF295405_1 secretory carrier membrane protein 2 [Rattus norvegicus];>gi|149041795|gb|EDL95636.1| secretory carrier membrane protein 2, isoform CRA_b [Rattus norvegicus]	0.0992998	0.241872	0.550878	0.784573	4.00653	2.77711	0.0125624
LOC682914	293341580	>gi|293341580|ref|XP_001063683.2| PREDICTED: rCG37964-like [Rattus norvegicus]_x0001_gi|149046694|gb|EDL99468.1| rCG37964 [Rattus norvegicus]	0.134223	0.181041	0.531194	0.846193	4.00723	2.7776	0.0200389
Ccdc47	62078677	>gi|62078677|ref|NP_001013996.1| coiled-coil domain-containing protein 47 precursor [Rattus norvegicus]_x0001_gi|81883524|sp|Q5U2X6.1|CCD47_RAT RecName: Full=Coiled-coil domain-containing protein 47; Flags: Precursor_x0001_gi|55249737|gb|AAH85824.1| Coiled-coil domain containing 47 [Rattus norvegicus];>gi|149054551|gb|EDM06368.1| similar to adipocyte-specific protein 4 [Rattus norvegicus]	0.0573873	0.23595	0.516421	0.828179	4.00794	2.77809	0.00363942
Retsat	149036430	>gi|149036430|gb|EDL91048.1| all-trans-13,14-dihydroretinol saturase, isoform CRA_b [Rattus norvegicus];>gi|21489985|ref|NP_659552.1| all-trans-retinol 13,14-reductase precursor [Rattus norvegicus]_x0001_gi|81871478|sp|Q8VHE9.1|RETST_RAT RecName: Full=All-trans-retinol 13,14-reductase; AltName: Full=All-trans-13,14-dihydroretinol saturase; Short=RetSat; AltName: Full=PPAR-alpha-regulated and star…	0.0391588	0.270835	0.549267	0.767643	4.00828	2.77833	0.0078961
Ctnnb1	46048609	>gi|46048609|ref|NP_445809.2| catenin beta-1 [Rattus norvegicus]_x0001_gi|9972860|sp|Q9WU82.1|CTNB1_RAT RecName: Full=Catenin beta-1; AltName: Full=Beta-catenin_x0001_gi|4731569|gb|AAD28504.1|AF121265_1 beta-catenin [Rattus norvegicus];>gi|6671684|ref|NP_031640.1| catenin beta-1 [Mus musculus]_x0001_gi|260166642|ref|NP_001159374.1| catenin beta-1 [Mus musculus]_x0001_gi|354477066|ref|XP_003500743…	0.0808428	0.215649	0.546238	0.806277	4.00888	2.77874	0.00730922
Pex14	25453374	>gi|25453374|ref|NP_742060.1| peroxisomal membrane protein PEX14 [Rattus norvegicus]_x0001_gi|4126962|dbj|BAA36835.1| peroxisomal membrane anchor protein [Rattus norvegicus];>gi|81884113|sp|Q642G4.1|PEX14_RAT RecName: Full=Peroxisomal membrane protein PEX14; AltName: Full=PTS1 receptor-docking protein; AltName: Full=Peroxin-14; AltName: Full=Peroxisomal membrane anchor protein PEX14_x0001_gi|5198…	0.171914	0.147322	0.582462	0.807528	4.01009	2.77958	0.0383665
LOC100365121	293349683	>gi|293349683|ref|XP_002727217.1| PREDICTED: rCG43751-like [Rattus norvegicus]_x0001_gi|293361569|ref|XP_002730050.1| PREDICTED: methylmalonyl-Coenzyme A mutase [Rattus norvegicus]_x0001_gi|293361577|ref|XP_001067239.2| PREDICTED: methylmalonyl-Coenzyme A mutase [Rattus norvegicus]_x0001_gi|149069236|gb|EDM18677.1| rCG43751 [Rattus norvegicus]	0.053428	0.152183	0.559188	0.831361	4.01053	2.77989	0.00863795
Fermt3	189011669	>gi|189011669|ref|NP_001121015.1| fermitin family homolog 3 [Rattus norvegicus]_x0001_gi|183985890|gb|AAI66607.1| Fermt3 protein [Rattus norvegicus];>gi|149062238|gb|EDM12661.1| similar to cDNA sequence BC032204 (predicted) [Rattus norvegicus]	0.0517774	0.215901	0.555457	0.794774	4.01193	2.78086	0.00447015
Mpp2	281306759	>gi|281306759|ref|NP_445965.1| membrane protein, palmitoylated 2 [Rattus norvegicus]_x0001_gi|149054350|gb|EDM06167.1| membrane protein, palmitoylated 2 (MAGUK p55 subfamily member 2), isoform CRA_a [Rattus norvegicus]_x0001_gi|149054351|gb|EDM06168.1| membrane protein, palmitoylated 2 (MAGUK p55 subfamily member 2), isoform CRA_a [Rattus norvegicus];>gi|3687905|gb|AAC78484.1| dlg 2 [Rattus norve…	0.0535262	0.245434	0.574502	0.752807	4.0173	2.78458	0.0110351
Hip1	215272398	>gi|215272398|ref|NP_001093945.1| huntingtin-interacting protein 1 [Rattus norvegicus]_x0001_gi|149063044|gb|EDM13367.1| huntingtin interacting protein 1, isoform CRA_a [Rattus norvegicus];>gi|149063046|gb|EDM13369.1| huntingtin interacting protein 1, isoform CRA_c [Rattus norvegicus];>gi|149063045|gb|EDM13368.1| huntingtin interacting protein 1, isoform CRA_b [Rattus norvegicus];>gi|18041981|gb|…	0.10332	0.196337	0.490233	0.881669	4.01797	2.78504	0.0157604
	149038517	>gi|149038517|gb|EDL92847.1| rCG41154 [Rattus norvegicus]	0.00880014	0.217917	0.581155	0.762171	4.01916	2.78587	0.00705006
Taok1	149053475	>gi|149053475|gb|EDM05292.1| TAO kinase 1, isoform CRA_a [Rattus norvegicus]_x0001_gi|149053476|gb|EDM05293.1| TAO kinase 1, isoform CRA_a [Rattus norvegicus];>gi|27545420|ref|NP_775449.1| serine/threonine-protein kinase TAO1 [Rattus norvegicus]_x0001_gi|78099178|sp|O88664.1|TAOK1_RAT RecName: Full=Serine/threonine-protein kinase TAO1; AltName: Full=Thousand and one amino acid protein 1_x0001_gi|…	0.0460814	0.29417	0.565428	0.731708	4.02033	2.78668	0.0178043
Gart	197927388	>gi|197927388|ref|NP_001011899.2| trifunctional purine biosynthetic protein adenosine-3 [Rattus norvegicus]_x0001_gi|149059850|gb|EDM10733.1| phosphoribosylglycinamide formyltransferase, isoform CRA_a [Rattus norvegicus];>gi|149059851|gb|EDM10734.1| phosphoribosylglycinamide formyltransferase, isoform CRA_b [Rattus norvegicus];>gi|197245699|gb|AAI68661.1| Gart protein [Rattus norvegicus];>gi|5638…	0.0366466	0.246468	0.543401	0.786791	4.02445	2.78953	0.00377606
Tbc1d9b	157818689	>gi|157818689|ref|NP_001101744.1| TBC1 domain family member 9B [Rattus norvegicus]_x0001_gi|149052434|gb|EDM04251.1| similar to TBC1 domain family, member 8; BUB2-like protein 1; vascular Rab-GAP/TBC-containing (predicted), isoform CRA_a [Rattus norvegicus];>gi|183985852|gb|AAI66483.1| Tbc1d9b protein [Rattus norvegicus];>gi|149052435|gb|EDM04252.1| similar to TBC1 domain family, member 8; BUB2-l…	0.0459192	0.194917	0.549361	0.812155	4.02677	2.79114	0.0034581
Ipo9	157821073	>gi|157821073|ref|NP_001100650.1| importin-9 [Rattus norvegicus]_x0001_gi|149058537|gb|EDM09694.1| importin 9 (predicted) [Rattus norvegicus]	0.0612133	0.212861	0.539651	0.812018	4.02677	2.79114	0.00415164
Stx8	149052985	>gi|149052985|gb|EDM04802.1| syntaxin 8, isoform CRA_b [Rattus norvegicus];>gi|13928908|ref|NP_113844.1| syntaxin-8 [Rattus norvegicus]_x0001_gi|14548268|sp|Q9Z2Q7.1|STX8_RAT RecName: Full=Syntaxin-8_x0001_gi|3834382|gb|AAC70903.1| syntaxin 8 [Rattus norvegicus];>gi|149052987|gb|EDM04804.1| syntaxin 8, isoform CRA_d [Rattus norvegicus]	0.0402489	0.234766	0.552694	0.782068	4.0315	2.79443	0.00436696
Vps41	149032502	>gi|149032502|gb|EDL87380.1| rCG45342, isoform CRA_a [Rattus norvegicus];>gi|157824210|ref|NP_001100825.1| vacuolar protein sorting 41 homolog [Rattus norvegicus]_x0001_gi|149032503|gb|EDL87381.1| rCG45342, isoform CRA_b [Rattus norvegicus]	0.125932	0.209972	0.554475	0.794943	4.03542	2.79714	0.0176647
Abce1	157823309	>gi|157823309|ref|NP_001101916.1| ATP-binding cassette sub-family E member 1 [Rattus norvegicus]_x0001_gi|197098652|ref|NP_001126534.1| ATP-binding cassette sub-family E member 1 [Pongo abelii]_x0001_gi|332217329|ref|XP_003257812.1| PREDICTED: ATP-binding cassette sub-family E member 1 [Nomascus leucogenys]_x0001_gi|55731829|emb|CAH92618.1| hypothetical protein [Pongo abelii]_x0001_gi|149037946|g…	0.0650036	0.171894	0.627148	0.73497	4.03547	2.79718	0.0248685
RGD1562502	157818635	>gi|157818635|ref|NP_001102288.1| uncharacterized protein LOC363485 [Rattus norvegicus]_x0001_gi|149055570|gb|EDM07154.1| similar to RIKEN cDNA 2610029G23 (predicted), isoform CRA_a [Rattus norvegicus];>gi|187469507|gb|AAI66918.1| RGD1562502 protein [Rattus norvegicus]	0.0981072	0.157737	0.604438	0.769469	4.03933	2.79985	0.0227492
Sf3b2	310772258	>gi|310772258|ref|NP_001099796.2| splicing factor 3B subunit 2 [Rattus norvegicus]_x0001_gi|149062046|gb|EDM12469.1| splicing factor 3b, subunit 2 (predicted), isoform CRA_a [Rattus norvegicus];>gi|149062047|gb|EDM12470.1| splicing factor 3b, subunit 2 (predicted), isoform CRA_b [Rattus norvegicus]	0.0601917	0.221073	0.564632	0.775038	4.0412	2.80114	0.0075866
Hsp90ab1	40556608	>gi|40556608|ref|NP_032328.2| heat shock protein HSP 90-beta [Mus musculus]_x0001_gi|148747365|ref|NP_001004082.3| heat shock protein HSP 90-beta [Rattus norvegicus]_x0001_gi|122065211|sp|P34058.4|HS90B_RAT RecName: Full=Heat shock protein HSP 90-beta; AltName: Full=Heat shock 84 kDa; Short=HSP 84; Short=HSP84_x0001_gi|341941065|sp|P11499.3|HS90B_MOUSE RecName: Full=Heat shock protein HSP 90-beta…	0.0182453	0.227745	0.534862	0.803364	4.0503	2.80745	0.000911673
Odz3	281306744	>gi|281306744|ref|NP_001162604.1| odz, odd Oz/ten-m homolog 3 [Rattus norvegicus];>gi|149021462|gb|EDL78925.1| rCG59034 [Rattus norvegicus];>gi|300798434|ref|NP_001178557.1| teneurin-4 [Rattus norvegicus]_x0001_gi|109462418|ref|XP_001063599.1| PREDICTED: odz, odd Oz/ten-m homolog 4 (Drosophila) [Rattus norvegicus];>gi|149052282|gb|EDM04099.1| rCG34409 [Rattus norvegicus];>gi|9910320|ref|NP_064473…	0.109056	0.136924	0.576671	0.811921	4.05236	2.80888	0.0215609
LOC100353383	291412635	>gi|291412635|ref|XP_002722584.1| PREDICTED: vacuolar H+ ATPase E1 isoform 1 [Oryctolagus cuniculus]_x0001_gi|149049573|gb|EDM02027.1| ATPase, H+ transporting, V1 subunit E isoform 1, isoform CRA_a [Rattus norvegicus];>gi|38454230|ref|NP_942040.1| V-type proton ATPase subunit E 1 [Rattus norvegicus]_x0001_gi|81892462|sp|Q6PCU2.1|VATE1_RAT RecName: Full=V-type proton ATPase subunit E 1; Short=V-AT…	0.050874	0.240797	0.509276	0.824023	4.05315	2.80943	0.00326977
Rapgef1	293345816	>gi|293345816|ref|XP_001079347.2| PREDICTED: Rap guanine nucleotide exchange factor (GEF) 1 [Rattus norvegicus];>gi|6119709|emb|CAB59566.1| C3G protein [Rattus norvegicus];>gi|293357730|ref|XP_216018.5| PREDICTED: Rap guanine nucleotide exchange factor (GEF) 1 [Rattus norvegicus];>gi|149039159|gb|EDL93379.1| Rap guanine nucleotide exchange factor (GEF) 1, isoform CRA_a [Rattus norvegicus];>gi|149…	0.0333788	0.266412	0.540592	0.77171	4.05373	2.80983	0.00625521
	149038513	>gi|149038513|gb|EDL92843.1| rCG41158, isoform CRA_a [Rattus norvegicus];>gi|47026669|gb|AAT08489.1| candidate plasticity protein 2b [Rattus norvegicus];>gi|1177322|emb|CAA64740.1| CPG2 protein [Rattus norvegicus]_x0001_gi|1588593|prf||2208498A plasticity-related gene;>gi|149038514|gb|EDL92844.1| rCG41158, isoform CRA_b [Rattus norvegicus]	0	0.19036	0.523801	0.838269	4.05661	2.81182	0.00105884
Prpf19	19527358	>gi|19527358|ref|NP_598890.1| pre-mRNA-processing factor 19 [Mus musculus]_x0001_gi|74095899|ref|NP_647549.2| pre-mRNA-processing factor 19 [Rattus norvegicus]_x0001_gi|55976574|sp|Q99KP6.1|PRP19_MOUSE RecName: Full=Pre-mRNA-processing factor 19; AltName: Full=Nuclear matrix protein 200; AltName: Full=PRP19/PSO4 homolog; AltName: Full=Senescence evasion factor_x0001_gi|84028243|sp|Q9XMX4.2|PRP19_…	0.0474728	0.231725	0.541811	0.791123	4.05907	2.81353	0.00374475
Hnrnpc	283436180	>gi|283436180|ref|NP_001164454.1| heterogeneous nuclear ribonucleoproteins C1/C2 isoform 3 [Mus musculus]_x0001_gi|12860377|dbj|BAB31934.1| unnamed protein product [Mus musculus]_x0001_gi|74151541|dbj|BAE38877.1| unnamed protein product [Mus musculus]_x0001_gi|148710308|gb|EDL42254.1| mCG18710, isoform CRA_a [Mus musculus]_x0001_gi|149033670|gb|EDL88468.1| heterogeneous nuclear ribonucleoprotein …	0.0118528	0.179665	0.548571	0.81538	4.06203	2.81558	0.00236057
Nek9	157817763	>gi|157817763|ref|NP_001100217.1| NIMA-related kinase 9 [Rattus norvegicus]_x0001_gi|149025201|gb|EDL81568.1| NIMA (never in mitosis gene a)- related kinase 9 (predicted) [Rattus norvegicus]	0.0965409	0.170501	0.55637	0.811952	4.06313	2.81635	0.0128569
Ppp2r1a	8394027	>gi|8394027|ref|NP_058587.1| serine/threonine-protein phosphatase 2A 65 kDa regulatory subunit A alpha isoform [Mus musculus]_x0001_gi|47522870|ref|NP_999189.1| serine/threonine-protein phosphatase 2A 65 kDa regulatory subunit A alpha isoform [Sus scrofa]_x0001_gi|55926139|ref|NP_476481.1| serine/threonine-protein phosphatase 2A 65 kDa regulatory subunit A alpha isoform [Rattus norvegicus]_x0001_…	0.0180294	0.241146	0.531582	0.795998	4.06399	2.81695	0.00159013
Clasp2	16758540	>gi|16758540|ref|NP_446174.1| CLIP-associating protein 2 [Rattus norvegicus]_x0001_gi|77416394|sp|Q99XD4.1|CLAP2_RAT RecName: Full=CLIP-associating protein 2; AltName: Full=Cytoplasmic linker-associated protein 2_x0001_gi|13508651|emb|CAC35166.1| CLIP-associating protein CLASP2 [Rattus norvegicus]_x0001_gi|149018362|gb|EDL77003.1| rCG26070, isoform CRA_b [Rattus norvegicus];>gi|149018361|gb|EDL77…	0.0728247	0.218735	0.539633	0.80051	4.06539	2.81791	0.0060491
Syngap1	149043416	>gi|149043416|gb|EDL96867.1| synaptic Ras GTPase activating protein 1 homolog (rat), isoform CRA_c [Rattus norvegicus];>gi|149043414|gb|EDL96865.1| synaptic Ras GTPase activating protein 1 homolog (rat), isoform CRA_a [Rattus norvegicus];>gi|257796229|ref|NP_851606.3| ras GTPase-activating protein SynGAP isoform 1 [Rattus norvegicus];>gi|149043415|gb|EDL96866.1| synaptic Ras GTPase activating pro…	0.0817692	0.26913	0.519252	0.792336	4.06542	2.81793	0.0101381
	149031314	>gi|149031314|gb|EDL86312.1| rCG38907, isoform CRA_b [Rattus norvegicus];>gi|55778711|gb|AAH86550.1| LOC501546 protein [Rattus norvegicus];REV__>gi|149062570|gb|EDM12993.1| rCG48589 [Rattus norvegicus]	0.071039	0.223304	0.519396	0.820429	4.0675	2.81937	0.00508093
Osbpl8	149067005	>gi|149067005|gb|EDM16738.1| similar to oxysterol-binding protein-like protein 8 isoform a (predicted), isoform CRA_b [Rattus norvegicus];>gi|149067006|gb|EDM16739.1| similar to oxysterol-binding protein-like protein 8 isoform a (predicted), isoform CRA_c [Rattus norvegicus];>gi|149067004|gb|EDM16737.1| similar to oxysterol-binding protein-like protein 8 isoform a (predicted), isoform CRA_a [Ratt…	0.106243	0.255222	0.562581	0.749944	4.07319	2.82332	0.0194092
Api5	188497679	>gi|188497679|ref|NP_001120851.1| apoptosis inhibitor 5 [Rattus norvegicus]_x0001_gi|149022718|gb|EDL79612.1| rCG26895, isoform CRA_b [Rattus norvegicus]_x0001_gi|171846662|gb|AAI62003.1| Api5 protein [Rattus norvegicus];>gi|149022717|gb|EDL79611.1| rCG26895, isoform CRA_a [Rattus norvegicus]	0.0494371	0.181582	0.529392	0.833272	4.07595	2.82523	0.00397331
Vps52	14861866	>gi|14861866|ref|NP_149088.1| vacuolar protein sorting-associated protein 52 homolog [Rattus norvegicus]_x0001_gi|81870466|sp|O55166.2|VPS52_RAT RecName: Full=Vacuolar protein sorting-associated protein 52 homolog; AltName: Full=SAC2 suppressor of actin mutations 2-like protein_x0001_gi|3850063|emb|CAA11566.1| ARE1 [Rattus norvegicus]_x0001_gi|46237545|emb|CAE83926.1| SAC2 (suppressor of actin mu…	0.0497569	0.241882	0.48171	0.850024	4.07696	2.82593	0.00548339
Hprt1	51092266	>gi|51092266|ref|NP_036715.1| hypoxanthine-guanine phosphoribosyltransferase [Rattus norvegicus]_x0001_gi|123501|sp|P27605.1|HPRT_RAT RecName: Full=Hypoxanthine-guanine phosphoribosyltransferase; Short=HGPRT; Short=HGPRTase_x0001_gi|2117729|pir||I51842 hypoxanthine phosphoribosyltransferase - rat_x0001_gi|56374|emb|CAA43997.1| rat hypoxanthine-guanine phosphoribosyltransferase [Rattus norvegicus]…	0.0444925	0.242221	0.521751	0.803844	4.0779	2.82659	0.00286441
Ptms	57506	>gi|57506|emb|CAA45411.1| zinc binding protein [Rattus norvegicus];>gi|14010875|ref|NP_114181.1| parathymosin [Rattus norvegicus]_x0001_gi|135847|sp|P04550.2|PTMS_RAT RecName: Full=Parathymosin; AltName: Full=Zinc-binding 11.5 kDa protein_x0001_gi|55539|emb|CAA34501.1| 11.5 kDa Zn-binding protein [Rattus norvegicus]_x0001_gi|189442349|gb|AAI67753.1| Parathymosin [Rattus norvegicus];>gi|206033|gb|…	0.0831136	0.198479	0.531265	0.819517	4.08127	2.82892	0.00737819
Ctnnal1	157820551	>gi|157820551|ref|NP_001100119.1| alpha-catulin [Rattus norvegicus]_x0001_gi|149037156|gb|EDL91687.1| catenin (cadherin associated protein), alpha-like 1 (predicted) [Rattus norvegicus]	0.0169014	0.184689	0.580263	0.770985	4.087	2.83289	0.00732662
Pafah1b1	7305363	>gi|7305363|ref|NP_038653.1| platelet-activating factor acetylhydrolase IB subunit alpha [Mus musculus]_x0001_gi|13929078|ref|NP_113951.1| platelet-activating factor acetylhydrolase IB subunit alpha [Rattus norvegicus]_x0001_gi|167234378|ref|NP_001107812.1| platelet-activating factor acetylhydrolase IB subunit alpha [Felis catus]_x0001_gi|73967254|ref|XP_854482.1| PREDICTED: platelet-activating f…	0.0320145	0.237048	0.550799	0.770653	4.09448	2.83808	0.00476966
	149026335	>gi|149026335|gb|EDL82578.1| rCG28757, isoform CRA_a [Rattus norvegicus];>gi|16924000|ref|NP_476483.1| leucine-rich repeat-containing protein 7 [Rattus norvegicus]_x0001_gi|50400711|sp|P70587.1|LRRC7_RAT RecName: Full=Leucine-rich repeat-containing protein 7; AltName: Full=Densin-180; AltName: Full=Protein LAP1_x0001_gi|1657758|gb|AAC52881.1| densin-180 [Rattus norvegicus]_x0001_gi|149026336|gb|E…	0.0807398	0.234304	0.477542	0.855005	4.09844	2.84082	0.00987145
Tpr	158508582	>gi|158508582|ref|NP_001100655.1| translocated promoter region [Rattus norvegicus];>gi|149058426|gb|EDM09583.1| translocated promoter region [Rattus norvegicus];>gi|74354443|gb|AAI01884.1| Tpr protein [Rattus norvegicus];REV__>gi|157818205|ref|NP_001101993.1| nucleolar complex protein 3 homolog [Rattus norvegicus]_x0001_gi|149062800|gb|EDM13223.1| similar to AD24 (predicted) [Rattus norvegicus];R…	0.0552241	0.235206	0.522339	0.802521	4.10325	2.84416	0.00367369
Tbcb	93277119	>gi|93277119|ref|NP_001035270.1| tubulin-folding cofactor B [Rattus norvegicus]_x0001_gi|92014064|emb|CAX88857.1| ZH14 protein [Rattus norvegicus]_x0001_gi|95102024|dbj|BAE94256.1| ZH14 [Rattus norvegicus]_x0001_gi|116487986|gb|AAI26062.1| Tubulin folding cofactor B [Rattus norvegicus]_x0001_gi|149056350|gb|EDM07781.1| rCG53953, isoform CRA_a [Rattus norvegicus];>gi|149056351|gb|EDM07782.1| rCG53…	0.0677033	0.221327	0.556356	0.770133	4.11518	2.85243	0.00835996
Ube4a	33086574	>gi|33086574|gb|AAP92599.1| Ab2-232 [Rattus norvegicus]_x0001_gi|149041501|gb|EDL95342.1| ubiquitination factor E4A, UFD2 homolog (S. cerevisiae) [Rattus norvegicus];>gi|46485190|ref|NP_997493.1| ubiquitin conjugation factor E4 A [Rattus norvegicus]_x0001_gi|92090989|sp|Q6P7A2.1|UBE4A_RAT RecName: Full=Ubiquitin conjugation factor E4 A_x0001_gi|38197420|gb|AAH61761.1| Ubiquitination factor E4A [R…	0.149812	0.203892	0.477207	0.870073	4.11742	2.85398	0.0269799
Vamp7	16758296	>gi|16758296|ref|NP_445983.1| vesicle-associated membrane protein 7 [Rattus norvegicus]_x0001_gi|81872566|sp|Q9XHW5.1|VAMP7_RAT RecName: Full=Vesicle-associated membrane protein 7; Short=VAMP-7; AltName: Full=Synaptobrevin-like protein 1_x0001_gi|9502258|gb|AAF88059.1|AF281632_1 vesicle-associated membrane protein 7 [Rattus norvegicus]_x0001_gi|149028511|gb|EDL83883.1| synaptobrevin-like 1, isofo…	0.00210947	0.220668	0.530113	0.799092	4.12138	2.85673	0.000523471
Prkcb	206189	>gi|206189|gb|AAA41875.1| protein kinase C type II [Rattus norvegicus];>gi|66724|pir||KIRTC2 protein kinase C (EC 2.7.1.-) beta-II - rat_x0001_gi|56961|emb|CAA28036.1| unnamed protein product [Rattus norvegicus];>gi|288806592|ref|NP_036845.3| protein kinase C beta type isoform 1 [Rattus norvegicus];>gi|206175|gb|AAA41868.1| protein kinase C beta-1 [Rattus norvegicus];>gi|56959|emb|CAA28035.1| unn…	0.0680065	0.174125	0.571575	0.779976	4.12511	2.85931	0.0106747
G3bp2	149033807	>gi|149033807|gb|EDL88603.1| similar to RNA-binding protein isoform G3BP-2a, isoform CRA_a [Rattus norvegicus]_x0001_gi|149033808|gb|EDL88604.1| similar to RNA-binding protein isoform G3BP-2a, isoform CRA_a [Rattus norvegicus];>gi|62078707|ref|NP_001014011.1| ras GTPase-activating protein-binding protein 2 [Rattus norvegicus]_x0001_gi|50927029|gb|AAH79225.1| GTPase activating protein (SH3 domain)…	0.0495336	0.24445	0.54188	0.769027	4.13272	2.86458	0.00621264
Pds5b	156139151	>gi|156139151|ref|NP_001095853.1| sister chromatid cohesion protein PDS5 homolog B isoform 1 [Rattus norvegicus];>gi|156139149|ref|NP_001095275.1| sister chromatid cohesion protein PDS5 homolog B isoform 2 [Rattus norvegicus];>gi|149015512|gb|EDL74912.1| androgen-induced proliferation inhibitor (predicted), isoform CRA_a [Rattus norvegicus];>gi|55977038|gb|AAV68352.1| androgen-induced proliferati…	0.0272964	0.251371	0.523591	0.78392	4.14093	2.87028	0.00316924
Cab39l	58865404	>gi|58865404|ref|NP_001011917.1| calcium-binding protein 39-like [Rattus norvegicus]_x0001_gi|53734236|gb|AAH83684.1| Calcium binding protein 39-like [Rattus norvegicus]_x0001_gi|149030182|gb|EDL85238.1| rCG52140, isoform CRA_a [Rattus norvegicus];>gi|149030183|gb|EDL85239.1| rCG52140, isoform CRA_b [Rattus norvegicus];>gi|149030184|gb|EDL85240.1| rCG52140, isoform CRA_c [Rattus norvegicus]	0.036348	0.243751	0.615763	0.684631	4.14099	2.87031	0.0293856
Sar1b	57528164	>gi|57528164|ref|NP_001009622.1| GTP-binding protein SAR1b [Rattus norvegicus]_x0001_gi|81889008|sp|Q5HZY2.1|SAR1B_RAT RecName: Full=GTP-binding protein SAR1b_x0001_gi|57032799|gb|AAH88842.1| SAR1 homolog B (S. cerevisiae) [Rattus norvegicus]_x0001_gi|149052515|gb|EDM04332.1| SAR1 gene homolog B (S. cerevisiae), isoform CRA_b [Rattus norvegicus];>gi|149038719|gb|EDL93008.1| SAR1 gene homolog A (S…	0.162592	0.229581	0.502881	0.820053	4.14329	2.87191	0.0268396
Ipo7	157820315	>gi|157820315|ref|NP_001101015.1| importin-7 [Rattus norvegicus]_x0001_gi|149068326|gb|EDM17878.1| importin 7 (predicted), isoform CRA_c [Rattus norvegicus];>gi|149068323|gb|EDM17875.1| importin 7 (predicted), isoform CRA_a [Rattus norvegicus]_x0001_gi|149068325|gb|EDM17877.1| importin 7 (predicted), isoform CRA_a [Rattus norvegicus];>gi|149068327|gb|EDM17879.1| importin 7 (predicted), isoform CR…	0.0308539	0.234631	0.544511	0.769831	4.14469	2.87288	0.00429276
	149052940	>gi|149052940|gb|EDM04757.1| rCG34601, isoform CRA_b [Rattus norvegicus];>gi|293340172|ref|XP_002724665.1| PREDICTED: similar to KIAA0672 gene product [Rattus norvegicus]_x0001_gi|293351586|ref|XP_002727793.1| PREDICTED: Rho GTPase-activating protein RICH2 [Rattus norvegicus];>gi|149052939|gb|EDM04756.1| rCG34601, isoform CRA_a [Rattus norvegicus];>gi|149052941|gb|EDM04758.1| rCG34601, isoform CR…	0.0505125	0.221264	0.529295	0.794187	4.14952	2.87623	0.00324494
Tpt1	6678437	>gi|6678437|ref|NP_033455.1| translationally-controlled tumor protein [Mus musculus]_x0001_gi|16758734|ref|NP_446319.1| translationally-controlled tumor protein [Rattus norvegicus]_x0001_gi|51703318|sp|P63029.1|TCTP_RAT RecName: Full=Translationally-controlled tumor protein; Short=TCTP; AltName: Full=Lens epithelial protein_x0001_gi|51703328|sp|P63028.1|TCTP_MOUSE RecName: Full=Translationally-co…	0.0471894	0.275314	0.521806	0.769623	4.15057	2.87696	0.00806969
Hnrnpc	71043810	>gi|71043810|ref|NP_001020804.1| heterogeneous nuclear ribonucleoprotein C [Rattus norvegicus]_x0001_gi|66910561|gb|AAH97346.1| Heterogeneous nuclear ribonucleoprotein C (C1/C2) [Rattus norvegicus]	0.0428737	0.223443	0.495566	0.830255	4.1521	2.87802	0.00252555
Gpsm1	149039293	>gi|149039293|gb|EDL93513.1| G-protein signalling modulator 1 (AGS3-like, C. elegans), isoform CRA_b [Rattus norvegicus];>gi|224451084|ref|NP_653346.2| G-protein-signaling modulator 1 isoform a [Rattus norvegicus]_x0001_gi|149039294|gb|EDL93514.1| G-protein signalling modulator 1 (AGS3-like, C. elegans), isoform CRA_c [Rattus norvegicus];>gi|149039295|gb|EDL93515.1| G-protein signalling modulator…	0.0820865	0.231481	0.51212	0.806418	4.15402	2.87935	0.00711704
Arfgef2	31342051	>gi|31342051|ref|NP_851597.2| brefeldin A-inhibited guanine nucleotide-exchange protein 2 [Rattus norvegicus]_x0001_gi|31126988|gb|AAP04588.2| Brefeldin A-inhibited guanine nucleotide-exchange factor 2 [Rattus norvegicus];>gi|149042855|gb|EDL96429.1| ADP-ribosylation factor guanine nucleotide-exchange factor 2 (brefeldin A-inhibited), isoform CRA_a [Rattus norvegicus];>gi|149042856|gb|EDL96430.1|…	0.0575219	0.192617	0.540776	0.79776	4.15416	2.87944	0.00474677
Ube2o	293351987	>gi|293351987|ref|XP_221132.5| PREDICTED: ubiquitin-conjugating enzyme E2O [Rattus norvegicus];>gi|149054864|gb|EDM06681.1| ubiquitin-conjugating enzyme E2O (predicted) [Rattus norvegicus];>gi|293340590|ref|XP_001081723.2| PREDICTED: ubiquitin-conjugating enzyme E2O [Rattus norvegicus];REV__>gi|56912245|ref|NP_001008763.1| leucine-rich repeat-containing protein 66 [Rattus norvegicus]_x0001_gi|819…	0.0465875	0.202365	0.519316	0.814669	4.16065	2.88394	0.00232891
Asns	149064973	>gi|149064973|gb|EDM15049.1| asparagine synthetase, isoform CRA_a [Rattus norvegicus];>gi|148747576|ref|NP_037211.2| asparagine synthetase [glutamine-hydrolyzing] [Rattus norvegicus]_x0001_gi|91771192|sp|P49088.3|ASNS_RAT RecName: Full=Asparagine synthetase [glutamine-hydrolyzing]; AltName: Full=Glutamine-dependent asparagine synthetase_x0001_gi|51859420|gb|AAH81719.1| Asns protein [Rattus norveg…	0.0772568	0.315191	0.574423	0.684453	4.16189	2.8848	0.0367635
Nrxn1	37620151	>gi|37620151|ref|NP_068535.2| neurexin 1 [Rattus norvegicus]_x0001_gi|205711|gb|AAA41704.1| non-processed neurexin I-alpha [Rattus norvegicus];>gi|149050438|gb|EDM02611.1| rCG62231 [Rattus norvegicus];>gi|149050439|gb|EDM02612.1| rCG61443, isoform CRA_a [Rattus norvegicus];>gi|17367351|sp|Q63373.1|NRX1B_RAT RecName: Full=Neurexin-1-beta; AltName: Full=Neurexin I-beta; Flags: Precursor_x0001_gi|20…	0.0617433	0.354142	0.631196	0.596965	4.1629	2.88551	0.0844822
Fbxo7	58866016	>gi|58866016|ref|NP_001012222.1| F-box only protein 7 [Rattus norvegicus]_x0001_gi|81884347|sp|Q68FS3.1|FBX7_RAT RecName: Full=F-box only protein 7_x0001_gi|51260808|gb|AAH79382.1| F-box protein 7 [Rattus norvegicus]_x0001_gi|149067387|gb|EDM17120.1| rCG48812, isoform CRA_a [Rattus norvegicus]	0.026131	0.233463	0.539624	0.772444	4.16398	2.88625	0.00347811
Tfrc	281306746	>gi|281306746|ref|NP_073203.1| transferrin receptor protein 1 [Rattus norvegicus]_x0001_gi|149060691|gb|EDM11405.1| transferrin receptor, isoform CRA_a [Rattus norvegicus];>gi|20140355|sp|Q99376.1|TFR1_RAT RecName: Full=Transferrin receptor protein 1; Short=TR; Short=TfR; Short=TfR1; Short=Trfr; AltName: CD_antigen=CD71_x0001_gi|207464|gb|AAA42273.1| transferrin receptor [Rattus norvegicus];>gi|1…	0.0702251	0.24782	0.503908	0.803137	4.16753	2.88871	0.00631545
Ppp1r12a	149067028	>gi|149067028|gb|EDM16761.1| protein phosphatase 1, regulatory (inhibitor) subunit 12A, isoform CRA_c [Rattus norvegicus];>gi|149067029|gb|EDM16762.1| protein phosphatase 1, regulatory (inhibitor) subunit 12A, isoform CRA_d [Rattus norvegicus];>gi|25742846|ref|NP_446342.1| protein phosphatase 1 regulatory subunit 12A [Rattus norvegicus]_x0001_gi|802105|gb|AAB32731.1| PP1M M110 [Rattus sp.];>gi|14…	0.0852722	0.226548	0.545247	0.769567	4.16803	2.88906	0.01041
Golga4	293349534	>gi|293349534|ref|XP_001077249.2| PREDICTED: golgi autoantigen, golgin subfamily a, 4 [Rattus norvegicus];>gi|300797432|ref|NP_001178009.1| Golgin subfamily A member 4 [Rattus norvegicus];>gi|149018293|gb|EDL76934.1| rCG25046 [Rattus norvegicus]	0.0247529	0.173845	0.522508	0.826445	4.16998	2.89041	0.00242503
Rab8b	23463313	>gi|23463313|ref|NP_695229.1| ras-related protein Rab-8B [Rattus norvegicus]_x0001_gi|27734154|ref|NP_775589.1| ras-related protein Rab-8B [Mus musculus]_x0001_gi|2500066|sp|P70550.1|RAB8B_RAT RecName: Full=Ras-related protein Rab-8B; Flags: Precursor_x0001_gi|46576875|sp|P61028.1|RAB8B_MOUSE RecName: Full=Ras-related protein Rab-8B; Flags: Precursor_x0001_gi|1314637|gb|AAA99782.1| GTPase Rab8b […	0.0143197	0.239346	0.507542	0.802111	4.17831	2.89618	0.00104288
	149051548	>gi|149051548|gb|EDM03721.1| rCG62362, isoform CRA_b [Rattus norvegicus];>gi|149051549|gb|EDM03722.1| rCG62362, isoform CRA_c [Rattus norvegicus]	0.0706512	0.201808	0.532297	0.796167	4.18275	2.89926	0.00578927
Slc6a1	13242269	>gi|13242269|ref|NP_077347.1| sodium- and chloride-dependent GABA transporter 1 [Rattus norvegicus]_x0001_gi|30520131|ref|NP_848818.1| sodium- and chloride-dependent GABA transporter 1 [Mus musculus]_x0001_gi|128609|sp|P23978.1|SC6A1_RAT RecName: Full=Sodium- and chloride-dependent GABA transporter 1; Short=GAT-1; AltName: Full=Solute carrier family 6 member 1_x0001_gi|47117844|sp|P31648.2|SC6A1_…	0.0475904	0.219238	0.513569	0.805937	4.18618	2.90164	0.00235292
Kalrn	295054252	>gi|295054252|ref|NP_114451.2| kalirin [Rattus norvegicus];>gi|160380715|sp|P97924.3|KALRN_RAT RecName: Full=Kalirin; AltName: Full=Huntingtin-associated protein-interacting protein; AltName: Full=PAM COOH-terminal interactor protein 10; Short=P-CIP10; AltName: Full=Protein Duo; AltName: Full=Serine/threonine-protein kinase with Dbl- and pleckstrin homology domain_x0001_gi|7650390|gb|AAF66019.1|A…	0.121864	0.271907	0.524278	0.761393	4.19207	2.90572	0.0211182
UBE2K	4885417	>gi|4885417|ref|NP_005330.1| ubiquitin-conjugating enzyme E2 K isoform 1 [Homo sapiens]_x0001_gi|31542956|ref|NP_058066.2| ubiquitin-conjugating enzyme E2 K [Mus musculus]_x0001_gi|118403852|ref|NP_001072139.1| UBC1 [Sus scrofa]_x0001_gi|157822205|ref|NP_001099476.1| ubiquitin-conjugating enzyme E2 K [Rattus norvegicus]_x0001_gi|350537013|ref|NP_001233454.1| ubiquitin-conjugating enzyme E2 K [Pan…	0.0356579	0.228129	0.534392	0.774463	4.20191	2.91254	0.00345259
Sarnp	74271863	>gi|74271863|ref|NP_001028242.1| SAP domain-containing ribonucleoprotein [Rattus norvegicus]_x0001_gi|84029305|sp|Q498U4.3|SARNP_RAT RecName: Full=SAP domain-containing ribonucleoprotein; AltName: Full=Nuclear protein Hcc-1_x0001_gi|71680097|gb|AAI00071.1| Cytokine induced protein 29 kDa [Rattus norvegicus]_x0001_gi|149029621|gb|EDL84792.1| similar to RIKEN cDNA 1110005A23, isoform CRA_b [Rattus …	0.0538184	0.211172	0.536265	0.782488	4.20201	2.91261	0.0043829
Eif6	82654198	>gi|82654198|ref|NP_001032429.1| eukaryotic translation initiation factor 6 [Rattus norvegicus]_x0001_gi|123780641|sp|Q3KRD8.1|IF6_RAT RecName: Full=Eukaryotic translation initiation factor 6; Short=eIF-6_x0001_gi|76780089|gb|AAI05765.1| Eukaryotic translation initiation factor 6 [Rattus norvegicus]_x0001_gi|149030867|gb|EDL85894.1| rCG37307, isoform CRA_b [Rattus norvegicus]	0.0363872	0.253862	0.541441	0.750706	4.2054	2.91496	0.00769707
Tnpo2	157821505	>gi|157821505|ref|NP_001100636.1| transportin-2 [Rattus norvegicus]_x0001_gi|149037805|gb|EDL92165.1| transportin 2 (importin 3, karyopherin beta 2b) (predicted) [Rattus norvegicus]	0.0743161	0.217052	0.520757	0.795468	4.20592	2.91532	0.00590038
Samd9l	109473080	>gi|109473080|ref|XP_001069386.1| PREDICTED: sterile alpha motif domain containing 9-like [Rattus norvegicus];>gi|62646811|ref|XP_575369.1| PREDICTED: sterile alpha motif domain containing 9-like [Rattus norvegicus];>gi|149029085|gb|EDL84379.1| rCG41011 [Rattus norvegicus];>gi|71051714|gb|AAH98747.1| Samd9l protein [Rattus norvegicus]	0.0531013	0.218364	0.535512	0.77791	4.20804	2.91679	0.00459188
Napb	29789104	>gi|29789104|ref|NP_062606.1| beta-soluble NSF attachment protein [Mus musculus]_x0001_gi|44917606|ref|NP_071363.1| beta-soluble NSF attachment protein [Homo sapiens]_x0001_gi|197097662|ref|NP_001124927.1| beta-soluble NSF attachment protein [Pongo abelii]_x0001_gi|300794871|ref|NP_001178895.1| beta-soluble NSF attachment protein [Rattus norvegicus]_x0001_gi|291388934|ref|XP_002710982.1| PREDICTE…	0.0311708	0.255906	0.514612	0.77865	4.20853	2.91713	0.00398137
Syngr2	16758322	>gi|16758322|ref|NP_446005.1| synaptogyrin-2 [Rattus norvegicus]_x0001_gi|2773064|gb|AAB96666.1| cellugyrin [Rattus norvegicus];>gi|62296476|sp|O54980.2|SNG2_RAT RecName: Full=Synaptogyrin-2; AltName: Full=Cellugyrin_x0001_gi|149054916|gb|EDM06733.1| synaptogyrin 2, isoform CRA_c [Rattus norvegicus];>gi|149054915|gb|EDM06732.1| synaptogyrin 2, isoform CRA_b [Rattus norvegicus];>gi|149054917|gb|ED…	0.133696	0.200902	0.521449	0.803766	4.20875	2.91728	0.0181687
Gnai3	6980964	>gi|6980964|ref|NP_037238.1| guanine nucleotide-binding protein G(k) subunit alpha [Rattus norvegicus]_x0001_gi|120997|sp|P08753.3|GNAI3_RAT RecName: Full=Guanine nucleotide-binding protein G(k) subunit alpha; AltName: Full=G(i) alpha-3_x0001_gi|203164|gb|AAA40823.1| GTP-binding protein [Rattus norvegicus]_x0001_gi|204321|gb|AAA41224.1| Gi3 protein alpha subunit [Rattus norvegicus]_x0001_gi|14902…	0.0448163	0.252474	0.551923	0.739169	4.20954	2.91783	0.0105526
Gmps	67078508	>gi|67078508|ref|NP_001019925.1| GMP synthase [glutamine-hydrolyzing] [Rattus norvegicus]_x0001_gi|81908630|sp|Q4V7C6.1|GUAA_RAT RecName: Full=GMP synthase [glutamine-hydrolyzing]; AltName: Full=GMP synthetase; AltName: Full=Glutamine amidotransferase_x0001_gi|66910916|gb|AAH98016.1| Guanine monphosphate synthetase [Rattus norvegicus];>gi|149064654|gb|EDM14805.1| guanine monphosphate synthetase, …	0.056076	0.212384	0.504724	0.815304	4.20973	2.91796	0.00319376
Flii	56605668	>gi|56605668|ref|NP_001008280.1| protein flightless-1 homolog [Rattus norvegicus]_x0001_gi|55715671|gb|AAH85829.1| Flightless I homolog (Drosophila) [Rattus norvegicus]_x0001_gi|149052840|gb|EDM04657.1| flightless I homolog (Drosophila) [Rattus norvegicus]	0.0468092	0.229605	0.511552	0.79738	4.2103	2.91836	0.00269413
Dcx	307938308	>gi|307938308|ref|NP_445831.3| neuronal migration protein doublecortin [Rattus norvegicus]_x0001_gi|149030114|gb|EDL85191.1| rCG23159, isoform CRA_a [Rattus norvegicus]_x0001_gi|149030115|gb|EDL85192.1| rCG23159, isoform CRA_a [Rattus norvegicus];>gi|149030116|gb|EDL85193.1| rCG23159, isoform CRA_b [Rattus norvegicus];>gi|59797481|sp|Q9ESI7.2|DCX_RAT RecName: Full=Neuronal migration protein doubl…	0.022708	0.293053	0.55035	0.716483	4.21097	2.91882	0.0176527
LOC100364814	293345980	>gi|293345980|ref|XP_002726193.1| PREDICTED: rCG37693-like [Rattus norvegicus]_x0001_gi|293357794|ref|XP_001074743.2| PREDICTED: rCG37693-like [Rattus norvegicus]_x0001_gi|149047880|gb|EDM00496.1| rCG37693, isoform CRA_b [Rattus norvegicus];>gi|149047879|gb|EDM00495.1| rCG37693, isoform CRA_a [Rattus norvegicus]	0.047667	0.214806	0.561017	0.750395	4.21521	2.92176	0.00852168
Hnrnpc	8393544	>gi|8393544|ref|NP_058580.1| heterogeneous nuclear ribonucleoproteins C1/C2 isoform 1 [Mus musculus]_x0001_gi|20455216|sp|Q9Z204.1|HNRPC_MOUSE RecName: Full=Heterogeneous nuclear ribonucleoproteins C1/C2; Short=hnRNP C1/C2_x0001_gi|4139188|gb|AAD03717.1| heterogeneous nuclear ribonucleoprotein C1/C2 [Mus musculus]_x0001_gi|26353206|dbj|BAC40233.1| unnamed protein product [Mus musculus]_x0001_gi|1…	0.021103	0.174307	0.512852	0.827677	4.21596	2.92228	0.00213242
Slc12a5	161784287	>gi|161784287|sp|Q63633.2|S12A5_RAT RecName: Full=Solute carrier family 12 member 5; AltName: Full=Electroneutral potassium-chloride cotransporter 2; AltName: Full=Furosemide-sensitive K-Cl cotransporter; AltName: Full=K-Cl cotransporter 2; Short=rKCC2; AltName: Full=Neuronal K-Cl cotransporter_x0001_gi|157061328|gb|ABV03586.1| neuronal-specific K-Cl cotransporter [Rattus norvegicus];>gi|19705463…	0.0614946	0.20393	0.511844	0.810738	4.21845	2.92401	0.00384179
Celf2	134152696	>gi|134152696|ref|NP_058893.2| CUGBP Elav-like family member 2 isoform 1 [Rattus norvegicus]_x0001_gi|3451291|emb|CAA09103.1| ETR-R3b protein [Rattus norvegicus];>gi|159032031|ref|NP_001103698.1| CUGBP Elav-like family member 2 isoform 1 [Mus musculus]_x0001_gi|237757271|ref|NP_001153765.1| CUGBP Elav-like family member 2 isoform 1 [Mus musculus]_x0001_gi|285026421|ref|NP_001077055.2| CUGBP Elav-…	0.0958481	0.217733	0.539793	0.771506	4.21903	2.92441	0.0116463
Aars	209862801	>gi|209862801|ref|NP_001093987.1| alanyl-tRNA synthetase, cytoplasmic [Rattus norvegicus]_x0001_gi|261260086|sp|P50475.3|SYAC_RAT RecName: Full=Alanyl-tRNA synthetase, cytoplasmic; AltName: Full=Alanine--tRNA ligase; Short=AlaRS_x0001_gi|149038198|gb|EDL92558.1| alanyl-tRNA synthetase [Rattus norvegicus];>gi|71051710|gb|AAH98738.1| Aars protein [Rattus norvegicus]	0.0452036	0.259418	0.517206	0.771427	4.22086	2.92567	0.00591925
Bzw2	19705527	>gi|19705527|ref|NP_599229.1| basic leucine zipper and W2 domain-containing protein 2 [Rattus norvegicus]_x0001_gi|81882072|sp|Q9WTT7.1|BZW2_RAT RecName: Full=Basic leucine zipper and W2 domain-containing protein 2; AltName: Full=Brain development-related molecule 2_x0001_gi|4426565|gb|AAD20436.1| unknown [Rattus norvegicus]_x0001_gi|38649300|gb|AAH63149.1| Basic leucine zipper and W2 domains 2 […	0.0710941	0.217718	0.538387	0.772433	4.2225	2.92681	0.00735851
Phyhipl	190359983	>gi|190359983|sp|Q6AYN4.2|PHIPL_RAT RecName: Full=Phytanoyl-CoA hydroxylase-interacting protein-like_x0001_gi|149043819|gb|EDL97270.1| rCG60920, isoform CRA_e [Rattus norvegicus];>gi|149043817|gb|EDL97268.1| rCG60920, isoform CRA_c [Rattus norvegicus];>gi|149043815|gb|EDL97266.1| rCG60920, isoform CRA_a [Rattus norvegicus];>gi|58865722|ref|NP_001012076.1| phytanoyl-CoA hydroxylase-interacting pro…	0.0433685	0.199877	0.52956	0.791359	4.22995	2.93198	0.0027675
Dock2	293351410	>gi|293351410|ref|XP_001068649.2| PREDICTED: dedicator of cytokinesis 2 [Rattus norvegicus];>gi|293339995|ref|XP_002724643.1| PREDICTED: dedicator of cytokinesis 2 [Rattus norvegicus];>gi|75517318|gb|AAI01878.1| Dock2 protein [Rattus norvegicus];>gi|149064673|gb|EDM14824.1| rCG50050 [Rattus norvegicus]	0.142471	0.238027	0.505815	0.794183	4.23455	2.93516	0.0212739
Rab14	18390323	>gi|18390323|ref|NP_080973.1| ras-related protein Rab-14 [Mus musculus]_x0001_gi|19923483|ref|NP_057406.2| ras-related protein Rab-14 [Homo sapiens]_x0001_gi|55926076|ref|NP_001007505.1| rab14, member ras oncogene family [Xenopus (Silurana) tropicalis]_x0001_gi|61098298|ref|NP_001012814.1| ras-related protein Rab-14 [Gallus gallus]_x0001_gi|147900213|ref|NP_001087980.1| RAB14, member RAS oncogene…	0.0274278	0.241175	0.504168	0.793243	4.23938	2.93851	0.00194845
Prpf38b	66730315	>gi|66730315|ref|NP_001019476.1| pre-mRNA-splicing factor 38B [Rattus norvegicus]_x0001_gi|81891333|sp|Q6AXY7.1|PR38B_RAT RecName: Full=Pre-mRNA-splicing factor 38B_x0001_gi|50925827|gb|AAH79264.1| PRP38 pre-mRNA processing factor 38 (yeast) domain containing B [Rattus norvegicus]_x0001_gi|149025727|gb|EDL81970.1| similar to sarcoma antigen NY-SAR-27 [Rattus norvegicus]	0.0973681	0.120566	0.57764	0.782757	4.24224	2.9405	0.0231097
Camlg	49903126	>gi|49903126|gb|AAH76377.1| Calcium modulating ligand [Rattus norvegicus]_x0001_gi|149039845|gb|EDL93961.1| calcium modulating ligand [Rattus norvegicus];>gi|16758044|ref|NP_445786.1| calcium signal-modulating cyclophilin ligand [Rattus norvegicus]_x0001_gi|10644766|gb|AAG21394.1|AF302085_1 calcium-modulating cyclophilin ligand [Rattus norvegicus]	0.114826	0.174877	0.526351	0.807089	4.2432	2.94116	0.0147953
Dync1i1	11276091	>gi|11276091|ref|NP_062107.1| cytoplasmic dynein 1 intermediate chain 1 [Rattus norvegicus]_x0001_gi|2494210|sp|Q63100.1|DC1I1_RAT RecName: Full=Cytoplasmic dynein 1 intermediate chain 1; AltName: Full=Cytoplasmic dynein intermediate chain 1; AltName: Full=Dynein intermediate chain 1, cytosolic; Short=DH IC-1_x0001_gi|55924|emb|CAA47321.1| cytoplasmic dynein 74kDa intermediate chain [Rattus norve…	0.0535008	0.253206	0.50865	0.77932	4.24974	2.94569	0.00555149
Hip1r	12718814	>gi|12718814|dbj|BAB32404.1| huntingtin interacting protein 1 related [Rattus norvegicus];>gi|198041635|ref|NP_001128235.1| huntingtin interacting protein 1 related isoform 1 [Rattus norvegicus];>gi|198041631|ref|NP_112513.1| huntingtin interacting protein 1 related isoform 2 [Rattus norvegicus]_x0001_gi|149063288|gb|EDM13611.1| rCG21182, isoform CRA_b [Rattus norvegicus]_x0001_gi|197246149|gb|AA…	0.0278176	0.153018	0.551174	0.791012	4.25162	2.947	0.00626158
Kif5b	83776543	>gi|83776543|ref|NP_476550.1| kinesin-1 heavy chain [Rattus norvegicus]_x0001_gi|109892476|sp|Q2PQA9.1|KINH_RAT RecName: Full=Kinesin-1 heavy chain; AltName: Full=Conventional kinesin heavy chain; AltName: Full=Ubiquitous kinesin heavy chain; Short=UKHC_x0001_gi|83595210|gb|ABC25059.1| kinesin-1 heavy chain [Rattus norvegicus];>gi|149032557|gb|EDL87435.1| rCG45287 [Rattus norvegicus];>gi|5070662|…	0.0584785	0.236261	0.518923	0.776967	4.2553	2.94955	0.00521074
Chmp5	13386442	>gi|13386442|ref|NP_084090.1| charged multivesicular body protein 5 [Mus musculus]_x0001_gi|70912368|ref|NP_001020581.1| charged multivesicular body protein 5 [Rattus norvegicus]_x0001_gi|51702143|sp|Q9D7S9.1|CHMP5_MOUSE RecName: Full=Charged multivesicular body protein 5; AltName: Full=Chromatin-modifying protein 5; AltName: Full=SNF7 domain-containing protein 2_x0001_gi|73917772|sp|Q4QQV8.1|CHM…	0.0737948	0.204973	0.525677	0.787723	4.25618	2.95016	0.00622811
Clic4	149024253	>gi|149024253|gb|EDL80750.1| chloride intracellular channel 4, isoform CRA_b [Rattus norvegicus];>gi|13929166|ref|NP_114006.1| chloride intracellular channel protein 4 [Rattus norvegicus]_x0001_gi|6685295|sp|Q9Z0W7.3|CLIC4_RAT RecName: Full=Chloride intracellular channel protein 4; AltName: Full=Intracellular chloride ion channel protein p64H1_x0001_gi|4324409|gb|AAD16875.1| intracellular chlorid…	0.0425019	0.217639	0.490943	0.81751	4.26092	2.95345	0.00220756
Fam40a	109467375	>gi|109467375|ref|XP_001068288.1| PREDICTED: family with sequence similarity 40, member A isoform 3 [Rattus norvegicus]_x0001_gi|293357510|ref|XP_342312.4| PREDICTED: hypothetical protein LOC362012 [Rattus norvegicus]_x0001_gi|149025641|gb|EDL81884.1| similar to family with sequence similarity 40, member A [Rattus norvegicus];>gi|71051376|gb|AAH99176.1| Fam40a protein [Rattus norvegicus];>gi|1490…	0.0595629	0.242223	0.491652	0.801374	4.26628	2.95716	0.00485574
LOC100272906	226530797	>gi|226530797|ref|NP_001140831.1| uncharacterized protein LOC100272906 [Zea mays]_x0001_gi|38014843|gb|AAH60583.1| Cd81 protein [Rattus norvegicus]_x0001_gi|149061756|gb|EDM12179.1| rCG47614, isoform CRA_b [Rattus norvegicus]_x0001_gi|194701338|gb|ACF84753.1| unknown [Zea mays];>gi|149061760|gb|EDM12183.1| rCG47614, isoform CRA_f [Rattus norvegicus];>gi|6978639|ref|NP_037219.1| CD81 antigen [Ratt…	0.0617586	0.308762	0.632089	0.60806	4.27137	2.96069	0.0691763
	149038259	>gi|149038259|gb|EDL92619.1| rCG51513 [Rattus norvegicus]	0.0251806	0.168472	0.5397	0.790717	4.27196	2.96109	0.00371537
Srsf11	149026331	>gi|149026331|gb|EDL82574.1| similar to splicing factor p54, isoform CRA_c [Rattus norvegicus];>gi|78214337|ref|NP_001030332.1| splicing factor, arginine/serine-rich 11 [Rattus norvegicus]_x0001_gi|68534380|gb|AAH99157.1| Splicing factor, arginine/serine-rich 11 [Rattus norvegicus]_x0001_gi|149026330|gb|EDL82573.1| similar to splicing factor p54, isoform CRA_b [Rattus norvegicus];>gi|149026328|gb…	0.0595132	0.230365	0.56075	0.731458	4.2732	2.96196	0.0126902
Acap2	77404225	>gi|77404225|ref|NP_001029178.1| arf-GAP with coiled-coil, ANK repeat and PH domain-containing protein 2 [Rattus norvegicus]_x0001_gi|81909628|sp|Q5FVC7.1|ACAP2_RAT RecName: Full=Arf-GAP with coiled-coil, ANK repeat and PH domain-containing protein 2; AltName: Full=Centaurin-beta-2; Short=Cnt-b2_x0001_gi|58475746|gb|AAH90073.1| ArfGAP with coiled-coil, ankyrin repeat and PH domains 2 [Rattus norv…	0.101292	0.159154	0.518364	0.817967	4.27974	2.96649	0.0130551
Osbpl10	109484027	>gi|109484027|ref|XP_243980.4| PREDICTED: oxysterol-binding protein-like protein 10 [Rattus norvegicus];>gi|157819315|ref|NP_001100560.1| oxysterol-binding protein-related protein 11 [Rattus norvegicus]_x0001_gi|149060657|gb|EDM11371.1| oxysterol binding protein-like 11 (predicted) [Rattus norvegicus]_x0001_gi|197246455|gb|AAI68952.1| Oxysterol binding protein-like 11 [Rattus norvegicus];>gi|1094…	0.0742359	0.246085	0.516518	0.769225	4.28103	2.96738	0.00838456
Dag1	34865933	>gi|34865933|ref|XP_343484.1| PREDICTED: dystroglycan 1 (dystrophin-associated glycoprotein 1) [Rattus norvegicus]_x0001_gi|293349478|ref|XP_001074892.2| PREDICTED: dystroglycan 1 (dystrophin-associated glycoprotein 1) [Rattus norvegicus];>gi|298683679|gb|ADI96092.1| alpha-dystroglycan [Rattus norvegicus];>gi|149018546|gb|EDL77187.1| dystroglycan 1 [Rattus norvegicus];>gi|14571901|gb|AAK67314.1| …	0.0431567	0.154854	0.560692	0.773396	4.28437	2.9697	0.00896073
Rtn4	13929188	>gi|13929188|ref|NP_114019.1| reticulon-4 [Rattus norvegicus]_x0001_gi|17367410|sp|Q9XK11.1|RTN4_RAT RecName: Full=Reticulon-4; AltName: Full=Foocen; AltName: Full=Glut4 vesicle 20 kDa protein; AltName: Full=Neurite outgrowth inhibitor; Short=Nogo protein_x0001_gi|6822247|emb|CAB71027.1| Nogo-A protein [Rattus norvegicus];>gi|149044851|gb|EDL98037.1| reticulon 4, isoform CRA_a [Rattus norvegicus]…	0.0303075	0.211656	0.502462	0.803465	4.287	2.97152	0.000933587
Cdc42bpa	149040859	>gi|149040859|gb|EDL94816.1| CDC42 binding protein kinase alpha, isoform CRA_a [Rattus norvegicus];>gi|16758474|ref|NP_446109.1| serine/threonine-protein kinase MRCK alpha [Rattus norvegicus]_x0001_gi|81174934|sp|O54874.1|MRCKA_RAT RecName: Full=Serine/threonine-protein kinase MRCK alpha; AltName: Full=CDC42-binding protein kinase alpha; AltName: Full=Myotonic dystrophy kinase-related CDC42-bindi…	0.0419787	0.212714	0.509951	0.794675	4.28709	2.97159	0.00192705
Atp8b2	199561355	>gi|199561355|ref|NP_001019969.2| Atpase, class I, type 8B, member 2 [Rattus norvegicus]_x0001_gi|149048024|gb|EDM00600.1| rCG62582, isoform CRA_b [Rattus norvegicus];>gi|149048025|gb|EDM00601.1| rCG62582, isoform CRA_c [Rattus norvegicus];>gi|66911473|gb|AAH97468.1| Atp8b2 protein [Rattus norvegicus];>gi|149048023|gb|EDM00599.1| rCG62582, isoform CRA_a [Rattus norvegicus]	0.0476266	0.21829	0.52573	0.773866	4.28915	2.97301	0.00382181
Dip2c	157816969	>gi|157816969|ref|NP_001100830.1| disco-interacting protein 2 homolog C [Rattus norvegicus]_x0001_gi|149055313|gb|EDM06967.1| rCG30561 [Rattus norvegicus]	0.129173	0.287555	0.573548	0.680268	4.29695	2.97842	0.0434029
Lima1	300798163	>gi|300798163|ref|NP_001178544.1| LIM domain and actin-binding protein 1 [Rattus norvegicus]_x0001_gi|109482913|ref|XP_001064221.1| PREDICTED: LIM domain and actin binding 1 [Rattus norvegicus]_x0001_gi|149032054|gb|EDL86966.1| epithelial protein lost in neoplasm [Rattus norvegicus]	0.126599	0.176896	0.532378	0.789001	4.29773	2.97896	0.0180857
Rlbp1	157820375	>gi|157820375|ref|NP_001099744.1| retinaldehyde-binding protein 1 [Rattus norvegicus]_x0001_gi|149057252|gb|EDM08575.1| retinaldehyde binding protein 1 (predicted), isoform CRA_a [Rattus norvegicus]_x0001_gi|149057253|gb|EDM08576.1| retinaldehyde binding protein 1 (predicted), isoform CRA_a [Rattus norvegicus]	0.0809961	0.182292	0.543543	0.773318	4.30008	2.98059	0.0098207
Trim25	57164029	>gi|57164029|ref|NP_001009536.1| E3 ubiquitin/ISG15 ligase TRIM25 [Rattus norvegicus]_x0001_gi|38197412|gb|AAH61749.1| Tripartite motif-containing 25 [Rattus norvegicus];>gi|149053836|gb|EDM05653.1| tripartite motif protein 25 (mapped), isoform CRA_a [Rattus norvegicus];>gi|149053837|gb|EDM05654.1| tripartite motif protein 25 (mapped), isoform CRA_b [Rattus norvegicus]	0.0444777	0.260437	0.540941	0.730607	4.30279	2.98247	0.0116138
Ostf1	21930125	>gi|21930125|gb|AAM82159.1|AF523266_1 osteoclast stimulating factor [Rattus norvegicus];>gi|61889110|ref|NP_683690.2| osteoclast-stimulating factor 1 [Rattus norvegicus]_x0001_gi|81892236|sp|Q6P686.1|OSTF1_RAT RecName: Full=Osteoclast-stimulating factor 1_x0001_gi|38382846|gb|AAH62400.1| Osteoclast stimulating factor 1 [Rattus norvegicus]_x0001_gi|149062557|gb|EDM12980.1| osteoclast stimulating f…	0.0246159	0.222343	0.525851	0.768075	4.30765	2.98583	0.00264841
EIF4A3	114051321	>gi|114051321|ref|NP_001039653.1| eukaryotic initiation factor 4A-III [Bos taurus]_x0001_gi|154147644|ref|NP_001093663.1| eukaryotic initiation factor 4A-III [Sus scrofa]_x0001_gi|157821621|ref|NP_001093628.1| eukaryotic initiation factor 4A-III [Rattus norvegicus]_x0001_gi|344291096|ref|XP_003417272.1| PREDICTED: eukaryotic initiation factor 4A-III-like [Loxodonta africana]_x0001_gi|348558064|re…	0.0365989	0.174503	0.504931	0.816663	4.31646	2.99194	0.00260051
RGD1310429	213385313	>gi|213385313|ref|NP_001132978.1| uncharacterized protein LOC303764 [Rattus norvegicus]	0.17317	0.193717	0.492661	0.818497	4.31854	2.99338	0.030485
	149053630	>gi|149053630|gb|EDM05447.1| rCG33581, isoform CRA_b [Rattus norvegicus];>gi|149053629|gb|EDM05446.1| rCG33581, isoform CRA_a [Rattus norvegicus];>gi|58865590|ref|NP_001012011.1| DNA ligase 3 [Rattus norvegicus]_x0001_gi|55249814|gb|AAH85959.1| Ligase III, DNA, ATP-dependent [Rattus norvegicus]	0.127763	0.204749	0.522451	0.779866	4.3189	2.99363	0.0173
Pdzd8	157818497	>gi|157818497|ref|NP_001100916.1| PDZ domain-containing protein 8 [Rattus norvegicus]_x0001_gi|149040520|gb|EDL94558.1| PDZ domain containing 8 (predicted) [Rattus norvegicus]	0.0140661	0.208611	0.530098	0.769355	4.31896	2.99368	0.0021461
Ddx23	261337192	>gi|261337192|ref|NP_001100263.2| probable ATP-dependent RNA helicase DDX23 [Rattus norvegicus]_x0001_gi|149032134|gb|EDL87046.1| DEAD (Asp-Glu-Ala-Asp) box polypeptide 23 (predicted), isoform CRA_b [Rattus norvegicus];>gi|197246501|gb|AAI69082.1| Ddx23 protein [Rattus norvegicus];>gi|149032133|gb|EDL87045.1| DEAD (Asp-Glu-Ala-Asp) box polypeptide 23 (predicted), isoform CRA_a [Rattus norvegicus]	0.01893	0.201576	0.516955	0.787547	4.31938	2.99397	0.000863875
Fam21c	40363268	>gi|40363268|ref|NP_954677.1| WASH complex subunit FAM21 [Rattus norvegicus]_x0001_gi|81865867|sp|Q80X08.1|FAM21_RAT RecName: Full=WASH complex subunit FAM21_x0001_gi|30424562|gb|AAP31854.1| NP61201 [Rattus norvegicus]	0.0579883	0.159272	0.538914	0.787269	4.3235	2.99682	0.00729291
Rab31	77404176	>gi|77404176|ref|NP_659562.2| ras-related protein Rab-31 [Rattus norvegicus]_x0001_gi|49119014|gb|AAH72698.1| RAB31, member RAS oncogene family [Rattus norvegicus];>gi|7689359|gb|AAF67746.1|AF254800_1 GTP-binding protein Rab0 [Rattus norvegicus];>gi|149037383|gb|EDL91814.1| RAB31, member RAS oncogene family, isoform CRA_a [Rattus norvegicus];>gi|157822663|ref|NP_001102436.1| ras-related protein R…	0.0227248	0.238351	0.524608	0.756495	4.32876	3.00047	0.00418144
Nmt1	22507314	>gi|22507314|ref|NP_683689.1| glycylpeptide N-tetradecanoyltransferase 1 [Rattus norvegicus]_x0001_gi|81914601|sp|Q8K1Q0.1|NMT1_RAT RecName: Full=Glycylpeptide N-tetradecanoyltransferase 1; AltName: Full=Myristoyl-CoA:protein N-myristoyltransferase 1; Short=NMT 1; Short=Type I N-myristoyltransferase; AltName: Full=Peptide N-myristoyltransferase 1_x0001_gi|21693031|emb|CAD37349.1| peptide N-myrist…	0.0966697	0.292422	0.516883	0.733915	4.32913	3.00073	0.021625
Smek1	149025363	>gi|149025363|gb|EDL81730.1| similar to KIAA2010 protein (predicted), isoform CRA_b [Rattus norvegicus];>gi|149025364|gb|EDL81731.1| similar to KIAA2010 protein (predicted), isoform CRA_c [Rattus norvegicus]	0.171239	0.216471	0.57097	0.71881	4.32981	3.00119	0.0413129
Flot2	13929186	>gi|13929186|ref|NP_114018.1| flotillin-2 [Rattus norvegicus]_x0001_gi|4079711|gb|AAC98728.1| reggie1-2 [Rattus norvegicus]_x0001_gi|56206457|emb|CAI25704.1| flotillin 2 [Mus musculus]_x0001_gi|148680957|gb|EDL12904.1| flotillin 2, isoform CRA_a [Mus musculus]_x0001_gi|149053488|gb|EDM05305.1| flotillin 2, isoform CRA_a [Rattus norvegicus];>gi|94536791|ref|NP_001035493.1| flotillin-2 isoform 1 [M…	0.0799744	0.168653	0.545295	0.7734	4.33233	3.00294	0.0106584
Tpd52l2	149033926	>gi|149033926|gb|EDL88709.1| tumor protein D52-like 2, isoform CRA_b [Rattus norvegicus];>gi|38454226|ref|NP_942039.1| tumor protein D54 [Rattus norvegicus]_x0001_gi|62511141|sp|Q6PCT3.1|TPD54_RAT RecName: Full=Tumor protein D54; AltName: Full=Tumor protein D52-like 2_x0001_gi|37589628|gb|AAH59167.1| Tumor protein D52-like 2 [Rattus norvegicus]_x0001_gi|149033928|gb|EDL88711.1| tumor protein D52-…	0.0538983	0.222791	0.520327	0.769384	4.33255	3.0031	0.00462616
	149061869	>gi|149061869|gb|EDM12292.1| rCG47996, isoform CRA_b [Rattus norvegicus]_x0001_gi|149061870|gb|EDM12293.1| rCG47996, isoform CRA_b [Rattus norvegicus];>gi|149061871|gb|EDM12294.1| rCG47996, isoform CRA_c [Rattus norvegicus];>gi|149061868|gb|EDM12291.1| rCG47996, isoform CRA_a [Rattus norvegicus]	0.0795049	0.220791	0.548568	0.739327	4.3363	3.00569	0.0127637
Heatr5a	293348060	>gi|293348060|ref|XP_001075318.2| PREDICTED: HEAT repeat containing 5A [Rattus norvegicus]_x0001_gi|293359902|ref|XP_343062.4| PREDICTED: HEAT repeat containing 5A [Rattus norvegicus];>gi|149051211|gb|EDM03384.1| similar to RIKEN cDNA D930036F22 gene (predicted) [Rattus norvegicus]	0.0264084	0.183737	0.504004	0.807554	4.3419	3.00958	0.00125561
Tnpo1	293345133	>gi|293345133|ref|XP_001070389.2| PREDICTED: transportin 1, partial [Rattus norvegicus]_x0001_gi|293357011|ref|XP_219500.4| PREDICTED: transportin 1, partial [Rattus norvegicus];>gi|149059151|gb|EDM10158.1| transportin 1 [Rattus norvegicus];>gi|60422830|gb|AAH90323.1| Tnpo1 protein [Rattus norvegicus]	0.0794267	0.264693	0.505017	0.759814	4.34479	3.01158	0.0114838
Gpt2	59939914	>gi|59939914|ref|NP_001012057.1| alanine aminotransferase 2 [Rattus norvegicus]_x0001_gi|149032619|gb|EDL87489.1| glutamic pyruvate transaminase (alanine aminotransferase) 2 (predicted), isoform CRA_b [Rattus norvegicus];>gi|33086668|gb|AAP92646.1| Cc2-5 [Rattus norvegicus];>gi|149032618|gb|EDL87488.1| glutamic pyruvate transaminase (alanine aminotransferase) 2 (predicted), isoform CRA_a [Rattus …	0.0569571	0.16606	0.571282	0.744181	4.34739	3.01338	0.0132336
Urod	158749613	>gi|158749613|ref|NP_062082.1| uroporphyrinogen decarboxylase [Rattus norvegicus]_x0001_gi|149035558|gb|EDL90239.1| uroporphyrinogen decarboxylase, isoform CRA_a [Rattus norvegicus]_x0001_gi|165970690|gb|AAI58691.1| Uroporphyrinogen decarboxylase [Rattus norvegicus];>gi|416892|sp|P32362.1|DCUP_RAT RecName: Full=Uroporphyrinogen decarboxylase; Short=UPD; Short=URO-D_x0001_gi|5524747|emb|CAB50784.1…	0.0458287	0.181985	0.495608	0.81653	4.34775	3.01363	0.0029291
Dnm1	18093102	>gi|18093102|ref|NP_542420.1| dynamin-1 [Rattus norvegicus]_x0001_gi|56054|emb|CAA38397.1| D100 [Rattus norvegicus]_x0001_gi|123230379|emb|CAM15857.1| dynamin 1 [Mus musculus]_x0001_gi|227123|prf||1614348A dynamin 1 D100 protein;>gi|149039023|gb|EDL93243.1| dynamin 1, isoform CRA_b [Rattus norvegicus];>gi|149039022|gb|EDL93242.1| dynamin 1, isoform CRA_a [Rattus norvegicus]	0.0608484	0.223412	0.498803	0.788999	4.35067	3.01565	0.00414813
Bax	149055917	>gi|149055917|gb|EDM07348.1| rCG54570, isoform CRA_b [Rattus norvegicus];>gi|293340469|ref|XP_001081479.2| PREDICTED: apoptosis regulator BAX-like isoform 1 [Rattus norvegicus]_x0001_gi|293351860|ref|XP_001060981.2| PREDICTED: apoptosis regulator BAX-like isoform 1 [Rattus norvegicus];>gi|8392965|ref|NP_058755.1| apoptosis regulator BAX [Rattus norvegicus]_x0001_gi|3320117|gb|AAC26327.1| rBax alp…	0	0.209433	0.512557	0.781738	4.35295	3.01723	0.000552765
Camk2a	6978593	>gi|6978593|ref|NP_037052.1| calcium/calmodulin-dependent protein kinase type II subunit alpha [Rattus norvegicus]_x0001_gi|28916677|ref|NP_803126.1| calcium/calmodulin-dependent protein kinase type II subunit alpha isoform 2 [Mus musculus]_x0001_gi|115495299|ref|NP_001069406.1| calcium/calmodulin-dependent protein kinase type II subunit alpha [Bos taurus]_x0001_gi|335283775|ref|XP_003354404.1| P…	0.0232799	0.220827	0.486969	0.802274	4.35567	3.01912	0.000912958
RGD1563065	109500623	>gi|109500623|ref|XP_001078520.1| PREDICTED: telomerase-associated protein 1-like [Rattus norvegicus];>gi|293353156|ref|XP_223426.5| PREDICTED: hypothetical protein [Rattus norvegicus];>gi|149035399|gb|EDL90103.1| rCG57110 [Rattus norvegicus];>gi|149035400|gb|EDL90104.1| rCG57000 [Rattus norvegicus]	0.0768831	0.231368	0.48484	0.798559	4.35583	3.01923	0.00676801
Ppp2cb	8394021	>gi|8394021|ref|NP_058736.1| serine/threonine-protein phosphatase 2A catalytic subunit beta isoform [Rattus norvegicus]_x0001_gi|8394024|ref|NP_059070.1| serine/threonine-protein phosphatase 2A catalytic subunit beta isoform [Mus musculus]_x0001_gi|57222565|ref|NP_001009552.1| serine/threonine-protein phosphatase 2A catalytic subunit beta isoform [Homo sapiens]_x0001_gi|57097893|ref|XP_539988.1| …	0.125334	0.224124	0.507697	0.777652	4.35842	3.02103	0.0166458
Naca	310703617	>gi|310703617|ref|NP_001185509.1| nascent polypeptide-associated complex subunit alpha isoform 2 [Rattus norvegicus];>gi|41350312|ref|NP_038636.2| nascent polypeptide-associated complex subunit alpha isoform b [Mus musculus]_x0001_gi|157786942|ref|NP_001099409.1| nascent polypeptide-associated complex subunit alpha isoform 1 [Rattus norvegicus]_x0001_gi|310616742|ref|NP_001185491.1| nascent polyp…	0.0170956	0.300644	0.528886	0.711361	4.35943	3.02173	0.0181542
Pdxdc1	201066344	>gi|201066344|ref|NP_001128433.1| pyridoxal-dependent decarboxylase domain-containing protein 1 [Rattus norvegicus]_x0001_gi|149042540|gb|EDL96177.1| similar to expressed sequence AA415817 (predicted) [Rattus norvegicus];>gi|197246191|gb|AAI69099.1| Pdxdc1 protein [Rattus norvegicus]	0.0420677	0.180031	0.512327	0.797223	4.36082	3.02269	0.00261601
	149052338	>gi|149052338|gb|EDM04155.1| rCG33497, isoform CRA_a [Rattus norvegicus];>gi|149052339|gb|EDM04156.1| rCG33497, isoform CRA_b [Rattus norvegicus];>gi|149052340|gb|EDM04157.1| rCG33497, isoform CRA_c [Rattus norvegicus]	0.102492	0.233086	0.527973	0.749823	4.36387	3.0248	0.0146662
Arhgap21	300794532	>gi|300794532|ref|NP_001178622.1| rho GTPase-activating protein 21 [Rattus norvegicus]_x0001_gi|293342914|ref|XP_001074395.2| PREDICTED: Rho GTPase activating protein 21 [Rattus norvegicus];>gi|149021184|gb|EDL78791.1| rCG55757, isoform CRA_b [Rattus norvegicus]_x0001_gi|149021185|gb|EDL78792.1| rCG55757, isoform CRA_b [Rattus norvegicus];>gi|293340395|ref|XP_001081375.2| PREDICTED: Rho GTPase ac…	0.111056	0.205007	0.500759	0.79485	4.36435	3.02514	0.0123631
Tecr	19924091	>gi|19924091|ref|NP_612558.1| trans-2,3-enoyl-CoA reductase [Rattus norvegicus]_x0001_gi|20177913|sp|Q64232.1|TECR_RAT RecName: Full=Trans-2,3-enoyl-CoA reductase; Short=TER; AltName: Full=Synaptic glycoprotein SC2_x0001_gi|2144098|pir||I56573 synaptic glycoprotein SC2 [imported] - rat_x0001_gi|256994|gb|AAB23534.1| SC2 [Rattus sp.]_x0001_gi|37589607|gb|AAH59115.1| Glycoprotein, synaptic 2 [Rattu…	0.0525532	0.201634	0.511404	0.785333	4.36442	3.02519	0.00315974
Prpf3	157823791	>gi|157823791|ref|NP_001102029.1| U4/U6 small nuclear ribonucleoprotein Prp3 [Rattus norvegicus]_x0001_gi|149030643|gb|EDL85680.1| PRP3 pre-mRNA processing factor 3 homolog (yeast) (predicted), isoform CRA_a [Rattus norvegicus]	0.0407043	0.238744	0.523824	0.750706	4.366	3.02628	0.00584592
Hgs	71152121	>gi|71152121|sp|Q9XX50.1|HGS_RAT RecName: Full=Hepatocyte growth factor-regulated tyrosine kinase substrate; AltName: Full=SNAP-25-interacting protein Hrs-2_x0001_gi|8547026|gb|AAF76251.1|AF036344_1 Hrs [Rattus norvegicus]_x0001_gi|149055024|gb|EDM06841.1| HGF-regulated tyrosine kinase substrate, isoform CRA_a [Rattus norvegicus];>gi|41351491|dbj|BAD08342.1| GEF-1 [Rattus norvegicus];>gi|77539444…	0.0521037	0.227383	0.524876	0.75571	4.36784	3.02755	0.0058612
Myo5a	149019171	>gi|149019171|gb|EDL77812.1| myosin Va, isoform CRA_b [Rattus norvegicus]	0.06829	0.183138	0.476198	0.832176	4.3714	3.03002	0.00667631
Abhd3	157820211	>gi|157820211|ref|NP_001099632.1| abhydrolase domain-containing protein 3 [Rattus norvegicus]_x0001_gi|149031723|gb|EDL86673.1| abhydrolase domain containing 3 (predicted) [Rattus norvegicus]	0.0584989	0.123859	0.487738	0.852768	4.37392	3.03177	0.0129588
Ptbp2	53850638	>gi|53850638|ref|NP_001005555.1| polypyrimidine tract-binding protein 2 [Rattus norvegicus]_x0001_gi|81910658|sp|Q66H20.1|PTBP2_RAT RecName: Full=Polypyrimidine tract-binding protein 2; AltName: Full=Neural polypyrimidine tract-binding protein; AltName: Full=PTB-like protein_x0001_gi|93140675|sp|Q91Z31.2|PTBP2_MOUSE RecName: Full=Polypyrimidine tract-binding protein 2; AltName: Full=Brain-enriche…	0.0778542	0.183437	0.479442	0.827904	4.37484	3.0324	0.00766908
RGD1560544	149062135	>gi|149062135|gb|EDM12558.1| similar to chromosome 11 open reading frame2 (predicted), isoform CRA_a [Rattus norvegicus];>gi|293356380|ref|XP_002728870.1| PREDICTED: chromosome 11 open reading frame 2-like [Rattus norvegicus]	0.141408	0.242283	0.459156	0.816308	4.37561	3.03294	0.0231454
Osbpl1a	149015661	>gi|149015661|gb|EDL75020.1| oxysterol binding protein-like 1A, isoform CRA_b [Rattus norvegicus]_x0001_gi|149015662|gb|EDL75021.1| oxysterol binding protein-like 1A, isoform CRA_b [Rattus norvegicus];>gi|25282421|ref|NP_742020.1| oxysterol-binding protein-related protein 1 [Rattus norvegicus]_x0001_gi|81901134|sp|Q8K4M9.1|OSBL1_RAT RecName: Full=Oxysterol-binding protein-related protein 1; Short…	0.124907	0.256988	0.548995	0.711443	4.37863	3.03504	0.0286644
RGD1306148	149037120	>gi|149037120|gb|EDL91651.1| similar to KIAA0368 (predicted) [Rattus norvegicus]	0.0635469	0.223207	0.523836	0.756897	4.38115	3.03678	0.00685187
Ppp1r9b	16758226	>gi|16758226|ref|NP_445926.1| neurabin-2 [Rattus norvegicus]_x0001_gi|13431725|sp|O35274.1|NEB2_RAT RecName: Full=Neurabin-2; AltName: Full=Neurabin-II; AltName: Full=Neural tissue-specific F-actin-binding protein II; AltName: Full=PP1bp134; AltName: Full=Protein phosphatase 1 regulatory subunit 9B; AltName: Full=Spinophilin; AltName: Full=p130_x0001_gi|2462851|gb|AAB72005.1| Spinophilin [Rattus …	0.0718208	0.158442	0.47245	0.847806	4.38329	3.03827	0.0103007
Atad1	78097112	>gi|78097112|ref|NP_001030174.1| ATPase family AAA domain-containing protein 1 [Rattus norvegicus]_x0001_gi|81908923|sp|Q505X9.1|ATAD1_RAT RecName: Full=ATPase family AAA domain-containing protein 1_x0001_gi|63101569|gb|AAH94514.1| ATPase family, AAA domain containing 1 [Rattus norvegicus]_x0001_gi|149062717|gb|EDM13140.1| ATPase family, AAA domain containing 1 [Rattus norvegicus];>gi|159895653|g…	0.0437753	0.214813	0.502866	0.78313	4.38633	3.04037	0.00229218
Mvp	149067780	>gi|149067780|gb|EDM17332.1| major vault protein [Rattus norvegicus];>gi|41055865|ref|NP_073206.2| major vault protein [Rattus norvegicus]_x0001_gi|47606697|sp|Q62667.4|MVP_RAT RecName: Full=Major vault protein; Short=MVP_x0001_gi|220702279|pdb|2ZUO|A Chain A, The Structure Of Rat Liver Vault At 3.5 Angstrom Resolution_x0001_gi|220702280|pdb|2ZUO|B Chain B, The Structure Of Rat Liver Vault At 3.5…	0.0498983	0.223675	0.510862	0.769016	4.38975	3.04274	0.0039202
Rab21	51948448	>gi|51948448|ref|NP_001004238.1| ras-related protein Rab-21 [Rattus norvegicus]_x0001_gi|81884468|sp|Q6AXT5.1|RAB21_RAT RecName: Full=Ras-related protein Rab-21; Flags: Precursor_x0001_gi|50927400|gb|AAH79323.1| RAB21, member RAS oncogene family [Rattus norvegicus]_x0001_gi|149066960|gb|EDM16693.1| RAB21, member RAS oncogene family [Rattus norvegicus]	0.0562435	0.225876	0.498716	0.780698	4.39001	3.04292	0.00393348
Camsap2	197386168	>gi|197386168|ref|NP_001127975.1| calmodulin regulated spectrin-associated protein family, member 2 [Rattus norvegicus]_x0001_gi|149058504|gb|EDM09661.1| similar to KIAA1078 protein (predicted) [Rattus norvegicus]	0.0829444	0.2321	0.501264	0.773872	4.39353	3.04536	0.00825857
Plxna2	310688889	>gi|310688889|ref|NP_001099458.2| plexin-A2 [Rattus norvegicus];>gi|149041088|gb|EDL95045.1| plexin A2 (predicted) [Rattus norvegicus]	0.094706	0.276679	0.571258	0.673608	4.39717	3.04789	0.0353198
Rab2b	83415090	>gi|83415090|ref|NP_001032734.1| ras-related protein Rab-2B [Rattus norvegicus]_x0001_gi|77567746|gb|AAI07444.1| RAB2B, member RAS oncogene family [Rattus norvegicus]_x0001_gi|149033676|gb|EDL88474.1| rCG61209, isoform CRA_a [Rattus norvegicus]_x0001_gi|149033677|gb|EDL88475.1| rCG61209, isoform CRA_a [Rattus norvegicus];>gi|149033678|gb|EDL88476.1| rCG61209, isoform CRA_b [Rattus norvegicus];>gi…	0.071709	0.273301	0.473472	0.779699	4.39757	3.04816	0.010751
Rock1	13592049	>gi|13592049|ref|NP_112360.1| rho-associated protein kinase 1 [Rattus norvegicus]_x0001_gi|47605939|sp|Q63644.1|ROCK1_RAT RecName: Full=Rho-associated protein kinase 1; AltName: Full=Liver regeneration-related protein LRRG199; AltName: Full=Rho-associated, coiled-coil-containing protein kinase 1; AltName: Full=Rho-associated, coiled-coil-containing protein kinase I; Short=ROCK-I; AltName: Full=p1…	0.11495	0.251158	0.464525	0.801497	4.39833	3.04869	0.0164182
Nedd4l	289684539	>gi|289684539|gb|ADD16471.1| Nedd4l [Rattus norvegicus]_x0001_gi|289684541|gb|ADD16472.1| Nedd4l [Rattus norvegicus];>gi|197927390|ref|NP_001008301.2| E3 ubiquitin-protein ligase NEDD4-like [Rattus norvegicus]_x0001_gi|149064473|gb|EDM14676.1| neural precursor cell expressed, developmentally down-regulated 4-like, isoform CRA_a [Rattus norvegicus];>gi|149064474|gb|EDM14677.1| neural precursor cel…	0.020253	0.221578	0.510658	0.766743	4.41091	3.05741	0.00188157
Cdc37	16758570	>gi|16758570|ref|NP_446195.1| hsp90 co-chaperone Cdc37 [Rattus norvegicus]_x0001_gi|1197180|dbj|BAA05618.1| unnamed protein product [Rattus norvegicus];>gi|32172404|sp|Q63692.2|CDC37_RAT RecName: Full=Hsp90 co-chaperone Cdc37; AltName: Full=Hsp90 chaperone protein kinase-targeting subunit; AltName: Full=p50Cdc37_x0001_gi|27531723|dbj|BAC54286.1| kinase-associated HSP90 co-chaperone [Rattus norveg…	0.121022	0.161724	0.430859	0.884431	4.41295	3.05883	0.0281716
Agtpbp1	157820001	>gi|157820001|ref|NP_001099570.1| cytosolic carboxypeptidase 1 [Rattus norvegicus]_x0001_gi|149039776|gb|EDL93892.1| ATP/GTP binding protein 1 (predicted), isoform CRA_a [Rattus norvegicus]_x0001_gi|149039777|gb|EDL93893.1| ATP/GTP binding protein 1 (predicted), isoform CRA_a [Rattus norvegicus];>gi|165971251|gb|AAI58658.1| Agtpbp1 protein [Rattus norvegicus]	0.0865162	0.204244	0.425026	0.866791	4.41364	3.0593	0.0172573
	149040145	>gi|149040145|gb|EDL94183.1| rCG57450 [Rattus norvegicus];>gi|293344730|ref|XP_002725845.1| PREDICTED: sorbin and SH3 domain containing 1 [Rattus norvegicus]_x0001_gi|293356534|ref|XP_001066536.2| PREDICTED: sorbin and SH3 domain containing 1 [Rattus norvegicus]	0.0403457	0.148753	0.523882	0.790681	4.42521	3.06732	0.00550031
Gsk3b	125374	>gi|125374|sp|P18266.1|GSK3B_RAT RecName: Full=Glycogen synthase kinase-3 beta; Short=GSK-3 beta; AltName: Full=Factor A; Short=FA; AltName: Full=Serine/threonine-protein kinase GSK3B_x0001_gi|56334|emb|CAA37519.1| unnamed protein product [Rattus norvegicus];>gi|9790077|ref|NP_062801.1| glycogen synthase kinase-3 beta [Mus musculus]_x0001_gi|14091770|ref|NP_114469.1| glycogen synthase kinase-3 be…	0.0287863	0.223892	0.474469	0.800847	4.42788	3.06917	0.001657
Prkcc	6755080	>gi|6755080|ref|NP_035232.1| protein kinase C gamma type [Mus musculus]_x0001_gi|6981400|ref|NP_036760.1| protein kinase C gamma type [Rattus norvegicus]_x0001_gi|54037692|sp|P63319.1|KPCG_RAT RecName: Full=Protein kinase C gamma type; Short=PKC-gamma_x0001_gi|54037693|sp|P63318.1|KPCG_MOUSE RecName: Full=Protein kinase C gamma type; Short=PKC-gamma_x0001_gi|53697|emb|CAA47608.1| protein kinase C…	0.127524	0.24065	0.436495	0.83158	4.42868	3.06973	0.0222359
Rab3c	13470090	>gi|13470090|ref|NP_076341.1| ras-related protein Rab-3C [Mus musculus]_x0001_gi|51338595|sp|P62824.1|RAB3C_RAT RecName: Full=Ras-related protein Rab-3C_x0001_gi|51338605|sp|P62823.1|RAB3C_MOUSE RecName: Full=Ras-related protein Rab-3C_x0001_gi|12597437|gb|AAG60047.1|AF312037_1 small GTP binding protein Rab3C [Mus musculus]_x0001_gi|1304207|dbj|BAA11302.1| rab3C [Rattus norvegicus]_x0001_gi|12851…	0.13526	0.233825	0.500975	0.766727	4.43114	3.07143	0.0201315
	33086522	>gi|33086522|gb|AAP92573.1| Aa2-041 [Rattus norvegicus];>gi|197313681|ref|NP_001041317.2| bcl-2-associated transcription factor 1 [Rattus norvegicus]_x0001_gi|149039639|gb|EDL93801.1| BCL2-associated transcription factor 1, isoform CRA_a [Rattus norvegicus]_x0001_gi|171846636|gb|AAI61968.1| Bclaf1 protein [Rattus norvegicus]	0.0574813	0.197086	0.45817	0.832238	4.43167	3.0718	0.00592898
Isg15	157821733	>gi|157821733|ref|NP_001100170.1| ubiquitin-like protein ISG15 [Rattus norvegicus]_x0001_gi|149024869|gb|EDL81366.1| interferon, alpha-inducible protein (clone IFI-15K) (predicted) [Rattus norvegicus]	0.0669748	0.269607	0.517546	0.72924	4.43222	3.07218	0.0139021
Cand2	149049691	>gi|149049691|gb|EDM02145.1| cullin-associated and neddylation-dissociated 2 (putative), isoform CRA_c [Rattus norvegicus];>gi|31077144|ref|NP_852027.1| cullin-associated NEDD8-dissociated protein 2 [Rattus norvegicus]_x0001_gi|5811583|dbj|BAA83619.1| TIP120-family protein TIP120B [Rattus norvegicus];>gi|149049690|gb|EDM02144.1| cullin-associated and neddylation-dissociated 2 (putative), isoform …	0.108216	0.2126	0.457396	0.82375	4.43554	3.07448	0.0138981
Psip1	149059520	>gi|149059520|gb|EDM10458.1| PC4 and SFRS1 interacting protein 1 [Rattus norvegicus]_x0001_gi|324120803|dbj|BAX78791.1| supercoiled DNA binding protein 75 [Rattus norvegicus];>gi|28461167|ref|NP_786941.1| PC4 and SFRS1-interacting protein [Rattus norvegicus]_x0001_gi|68565645|sp|Q812D1.1|PSIP1_RAT RecName: Full=PC4 and SFRS1-interacting protein; AltName: Full=Lens epithelium-derived growth factor…	0.0497089	0.200081	0.488863	0.797173	4.43708	3.07555	0.00249362
Ehbp1	109501046	>gi|109501046|ref|XP_001056688.1| PREDICTED: EH domain binding protein 1 isoform 1 [Rattus norvegicus];>gi|109501044|ref|XP_001056760.1| PREDICTED: EH domain binding protein 1 isoform 2 [Rattus norvegicus];>gi|293341870|ref|XP_002725059.1| PREDICTED: EH domain binding protein 1 [Rattus norvegicus];>gi|293353293|ref|XP_223664.5| PREDICTED: EH domain binding protein 1 [Rattus norvegicus];>gi|293341…	0.0979864	0.258739	0.547452	0.702627	4.43851	3.07654	0.0242496
Ybx1	73909033	>gi|73909033|gb|AAI03638.1| Ybx1 protein [Rattus norvegicus];>gi|203398|gb|AAA40906.1| putative [Rattus norvegicus];>gi|38142418|dbj|BAC99313.2| brain Y-box binding protein 1 [Rattus norvegicus];>gi|92373398|ref|NP_113751.3| nuclease-sensitive element-binding protein 1 [Rattus norvegicus]_x0001_gi|113205059|ref|NP_035862.2| nuclease-sensitive element-binding protein 1 [Mus musculus]_x0001_gi|1482…	0.0403516	0.199156	0.499103	0.786051	4.4417	3.07875	0.00174997
Rab4a	77404180	>gi|77404180|ref|NP_037151.2| ras-related protein Rab-4A [Rattus norvegicus]_x0001_gi|38303943|gb|AAH62016.1| RAB4A, member RAS oncogene family [Rattus norvegicus];>gi|149043179|gb|EDL96711.1| RAB4A, member RAS oncogene family [Rattus norvegicus]	0.0992072	0.190549	0.51224	0.776875	4.44208	3.07901	0.0106792
Pcdh1	293343059	>gi|293343059|ref|XP_001066229.2| PREDICTED: protocadherin 1, partial [Rattus norvegicus];>gi|293354917|ref|XP_225997.5| PREDICTED: protocadherin 1, partial [Rattus norvegicus];>gi|149017380|gb|EDL76431.1| protocadherin 1 (cadherin-like 1) (predicted) [Rattus norvegicus];>gi|116010295|gb|ABX52184.1| protocadherin 1 [Rattus norvegicus]	0.0493549	0.227547	0.515619	0.751969	4.44737	3.08269	0.00541183
Hcfc1	149029885	>gi|149029885|gb|EDL84997.1| host cell factor C1 (predicted) [Rattus norvegicus];>gi|213385315|ref|NP_001132979.1| host cell factor 1 [Rattus norvegicus];>gi|149067333|gb|EDM17066.1| host cell factor C2, isoform CRA_b [Rattus norvegicus];>gi|56605790|ref|NP_001008358.1| host cell factor 2 [Rattus norvegicus]_x0001_gi|62900114|sp|Q5RKG2.1|HCFC2_RAT RecName: Full=Host cell factor 2; Short=HCF-2; Al…	0.148733	0.201037	0.529632	0.751638	4.44848	3.08345	0.0253363
Ncl	161760644	>gi|161760644|ref|NP_036881.2| nucleolin [Rattus norvegicus]_x0001_gi|55250726|gb|AAH85751.1| Nucleolin [Rattus norvegicus]_x0001_gi|149016332|gb|EDL75578.1| nucleolin, isoform CRA_c [Rattus norvegicus];>gi|128844|sp|P13383.3|NUCL_RAT RecName: Full=Nucleolin; AltName: Full=Protein C23_x0001_gi|205792|gb|AAA41732.1| nucleolin [Rattus norvegicus];>gi|149016331|gb|EDL75577.1| nucleolin, isoform CRA_…	0.0413897	0.221034	0.532315	0.73696	4.45321	3.08673	0.00695378
Cacna1b	25453410	>gi|25453410|ref|NP_671482.1| voltage-dependent N-type calcium channel subunit alpha-1B isoform 2 [Rattus norvegicus]_x0001_gi|3403207|gb|AAC29043.1| pore-forming calcium channel alpha-1B subunit variant a [Rattus norvegicus];>gi|149039436|gb|EDL93656.1| rCG45627, isoform CRA_a [Rattus norvegicus];>gi|149039437|gb|EDL93657.1| rCG45627, isoform CRA_b [Rattus norvegicus];>gi|304555571|ref|NP_001182…	0	0.252368	0.54701	0.70432	4.45321	3.08673	0.0136057
Cacybp	51948388	>gi|51948388|ref|NP_001004208.1| calcyclin-binding protein [Rattus norvegicus]_x0001_gi|81884615|sp|Q6AYK6.1|CYBP_RAT RecName: Full=Calcyclin-binding protein; Short=CacyBP_x0001_gi|50926902|gb|AAH79007.1| Calcyclin binding protein [Rattus norvegicus]_x0001_gi|149058281|gb|EDM09438.1| calcyclin binding protein, isoform CRA_b [Rattus norvegicus];>gi|149058282|gb|EDM09439.1| calcyclin binding protei…	0.0429186	0.197466	0.496882	0.78661	4.45712	3.08944	0.00193327
Tep1	12018250	>gi|12018250|ref|NP_072113.1| telomerase protein component 1 [Rattus norvegicus]_x0001_gi|47606056|sp|O08653.1|TEP1_RAT RecName: Full=Telomerase protein component 1; Short=rTLP1; AltName: Full=Telomerase-associated protein 1; Short=Telomerase protein 1; AltName: Full=p230; AltName: Full=p240; AltName: Full=p80 telomerase homolog_x0001_gi|1932817|gb|AAB51690.1| telomerase protein component 1 [Ratt…	0	0.222246	0.617441	0.645786	4.45864	3.0905	0.0381252
Arhgef12	61557421	>gi|61557421|ref|NP_001013264.1| rho guanine nucleotide exchange factor 12 [Rattus norvegicus]_x0001_gi|60549645|gb|AAX24128.1| leukemia-associated Rho guanine nucleotide exchange factor [Rattus norvegicus]	0.221745	0.181053	0.513426	0.777397	4.46187	3.09273	0.0503377
Impact	58866042	>gi|58866042|ref|NP_001012235.1| protein IMPACT [Rattus norvegicus]_x0001_gi|81862081|sp|Q5GFD9.1|IMPCT_RAT RecName: Full=Protein IMPACT; AltName: Full=Imprinted and ancient gene protein homolog_x0001_gi|46095039|gb|AAS80055.1| IMPACT [Rattus norvegicus]_x0001_gi|149015666|gb|EDL75025.1| imprinted and ancient, isoform CRA_b [Rattus norvegicus];>gi|149015665|gb|EDL75024.1| imprinted and ancient, i…	0.0485039	0.178553	0.493264	0.799251	4.46575	3.09542	0.00291751
Rab3gap2	281604211	>gi|281604211|ref|NP_001035244.2| rab3 GTPase-activating protein non-catalytic subunit [Rattus norvegicus];>gi|149040952|gb|EDL94909.1| rCG20240, isoform CRA_a [Rattus norvegicus];>gi|55562894|gb|AAH86380.1| RAB3 GTPase activating protein subunit 2 [Rattus norvegicus]	0.123633	0.184525	0.456938	0.833925	4.46659	3.09601	0.0183912
Tmem43	56090383	>gi|56090383|ref|NP_001007746.1| transmembrane protein 43 [Rattus norvegicus]_x0001_gi|81883820|sp|Q5XIP9.1|TMM43_RAT RecName: Full=Transmembrane protein 43; AltName: Full=Protein LUMA_x0001_gi|53733447|gb|AAH83626.1| Transmembrane protein 43 [Rattus norvegicus]_x0001_gi|149036751|gb|EDL91369.1| transmembrane protein 43 [Rattus norvegicus]	0.0343812	0.264855	0.502084	0.74204	4.47	3.09837	0.00791268
Dync1i1	149064952	>gi|149064952|gb|EDM15028.1| dynein cytoplasmic 1 intermediate chain 1, isoform CRA_c [Rattus norvegicus];>gi|149064950|gb|EDM15026.1| dynein cytoplasmic 1 intermediate chain 1, isoform CRA_a [Rattus norvegicus];>gi|149064951|gb|EDM15027.1| dynein cytoplasmic 1 intermediate chain 1, isoform CRA_b [Rattus norvegicus];>gi|11276091|ref|NP_062107.1| cytoplasmic dynein 1 intermediate chain 1 [Rattus n…	0.073348	0.236675	0.417731	0.845385	4.47305	3.10048	0.0146978
Inpp4a	215272386	>gi|215272386|ref|NP_112264.3| type I inositol-3,4-bisphosphate 4-phosphatase [Rattus norvegicus]_x0001_gi|73920061|sp|Q62784.1|INP4A_RAT RecName: Full=Type I inositol-3,4-bisphosphate 4-phosphatase; AltName: Full=Inositol polyphosphate 4-phosphatase type I_x0001_gi|944913|gb|AAB01069.1| inositol polyphosphate 4-phosphatase [Rattus norvegicus];>gi|149046350|gb|EDL99243.1| inositol polyphosphate-4…	0.0971246	0.212523	0.411773	0.864136	4.47664	3.10297	0.0208543
Sec61a2	10946604	>gi|10946604|ref|NP_067280.1| protein transport protein Sec61 subunit alpha isoform 2 [Mus musculus]_x0001_gi|14589847|ref|NP_060614.2| protein transport protein Sec61 subunit alpha isoform 2 isoform a [Homo sapiens]_x0001_gi|114051820|ref|NP_001039989.1| protein transport protein Sec61 subunit alpha isoform 2 [Bos taurus]_x0001_gi|281332199|ref|NP_001163814.1| Sec61, alpha subunit 2 [Rattus norv…	0.129226	0.218744	0.467041	0.802079	4.48097	3.10597	0.0176292
Fmr1	193806167	>gi|193806167|sp|Q80WE1.2|FMR1_RAT RecName: Full=Fragile X mental retardation protein 1 homolog; Short=FMRP; Short=Protein FMR-1_x0001_gi|149029186|gb|EDL84468.1| fragile X mental retardation syndrome 1 homolog, isoform CRA_b [Rattus norvegicus];>gi|30794228|ref|NP_434691.1| fragile X mental retardation protein 1 homolog [Rattus norvegicus]_x0001_gi|30143329|gb|AAP15341.1| FMRP isoform 18 [Rattus…	0.0614817	0.20186	0.51397	0.762121	4.48121	3.10614	0.00525109
	149019750	>gi|149019750|gb|EDL77898.1| rCG36774 [Rattus norvegicus];>gi|268370197|ref|NP_001161278.1| sphingomyelin phosphodiesterase 4 [Rattus norvegicus];>gi|55250448|gb|AAH85900.1| Smpd4 protein [Rattus norvegicus]	0.0120716	0.185512	0.41138	0.877613	4.48546	3.10909	0.0138524
Eif4g3	157817837	>gi|157817837|ref|NP_001100163.1| eukaryotic translation initiation factor 4 gamma 3 [Rattus norvegicus]_x0001_gi|149024358|gb|EDL80855.1| eukaryotic translation initiation factor 4 gamma, 3 (predicted), isoform CRA_a [Rattus norvegicus];>gi|149024360|gb|EDL80857.1| eukaryotic translation initiation factor 4 gamma, 3 (predicted), isoform CRA_c [Rattus norvegicus];>gi|149024359|gb|EDL80856.1| euka…	0.0813656	0.190737	0.489621	0.792454	4.48823	3.111	0.00671293
Tcp11l1	157822343	>gi|157822343|ref|NP_001102672.1| T-complex protein 11-like protein 1 [Rattus norvegicus]_x0001_gi|149022804|gb|EDL79698.1| similar to RIKEN cDNA C130096D04 gene (predicted) [Rattus norvegicus]	0.172136	0.159253	0.513129	0.78484	4.48913	3.11163	0.0319516
Ppp1r12c	300794473	>gi|300794473|ref|NP_001178875.1| protein phosphatase 1 regulatory subunit 12C [Rattus norvegicus];>gi|293343728|ref|XP_001071078.2| PREDICTED: protein phosphatase 1, regulatory subunit 12C-like [Rattus norvegicus]_x0001_gi|149016648|gb|EDL75834.1| similar to protein phosphatase 1, regulatory subunit 12C [Rattus norvegicus]	0.138417	0.186946	0.565522	0.714899	4.48999	3.11223	0.0310213
Anxa2	9845234	>gi|9845234|ref|NP_063970.1| annexin A2 [Rattus norvegicus]_x0001_gi|584760|sp|Q07936.2|ANXA2_RAT RecName: Full=Annexin A2; AltName: Full=Annexin II; AltName: Full=Annexin-2; AltName: Full=Calpactin I heavy chain; AltName: Full=Calpactin-1 heavy chain; AltName: Full=Chromobindin-8; AltName: Full=Lipocortin II; AltName: Full=Placental anticoagulant protein IV; Short=PAP-IV; AltName: Full=Protein I…	0.0305075	0.20733	0.505152	0.766813	4.49038	3.1125	0.00182851
Eef2	8393296	>gi|8393296|ref|NP_058941.1| elongation factor 2 [Rattus norvegicus]_x0001_gi|119176|sp|P05197.4|EF2_RAT RecName: Full=Elongation factor 2; Short=EF-2_x0001_gi|56082|emb|CAA68805.1| unnamed protein product [Rattus norvegicus]_x0001_gi|44890252|gb|AAH66661.1| Eukaryotic translation elongation factor 2 [Rattus norvegicus]_x0001_gi|149034449|gb|EDL89186.1| eukaryotic translation elongation factor 2 …	0.0296742	0.235204	0.49444	0.762813	4.4905	3.11258	0.00291501
Eif3c	198386358	>gi|198386358|ref|NP_001094132.1| eukaryotic translation initiation factor 3 subunit C [Rattus norvegicus]_x0001_gi|224487979|sp|B5DFC8.1|EIF3C_RAT RecName: Full=Eukaryotic translation initiation factor 3 subunit C; Short=eIF3c; AltName: Full=Eukaryotic translation initiation factor 3 subunit 8; AltName: Full=eIF3 p110_x0001_gi|197246622|gb|AAI69011.1| Eif3c protein [Rattus norvegicus];>gi|755163…	0.0473021	0.20305	0.502486	0.770446	4.49909	3.11853	0.00284629
Ppp2r5e	157818441	>gi|157818441|ref|NP_001100210.1| serine/threonine-protein phosphatase 2A 56 kDa regulatory subunit epsilon isoform [Rattus norvegicus]_x0001_gi|149051461|gb|EDM03634.1| protein phosphatase 2, regulatory subunit B (B56), epsilon isoform (predicted) [Rattus norvegicus]	0.088496	0.184486	0.480285	0.803409	4.50051	3.11952	0.00829924
WDR5	16554627	>gi|16554627|ref|NP_060058.1| WD repeat-containing protein 5 [Homo sapiens]_x0001_gi|16554629|ref|NP_438172.1| WD repeat-containing protein 5 [Homo sapiens]_x0001_gi|18252790|ref|NP_543124.1| WD repeat-containing protein 5 [Mus musculus]_x0001_gi|84781686|ref|NP_001034123.1| WD repeat-containing protein 5 [Rattus norvegicus]_x0001_gi|149738161|ref|XP_001497454.1| PREDICTED: WD repeat-containing p…	0.077983	0.208047	0.501987	0.767218	4.50522	3.12278	0.00686681
Usp24	293347514	>gi|293347514|ref|XP_001064937.2| PREDICTED: ubiquitin specific protease 24 [Rattus norvegicus];>gi|293359408|ref|XP_233260.5| PREDICTED: ubiquitin specific protease 24 [Rattus norvegicus];>gi|149035797|gb|EDL90478.1| rCG50414 [Rattus norvegicus];>gi|149035799|gb|EDL90480.1| rCG63187 [Rattus norvegicus]	0.0534677	0.226434	0.483479	0.776413	4.506	3.12332	0.00376288
RGD1562099	109501817	>gi|109501817|ref|XP_237949.4| PREDICTED: mCG141014-like [Rattus norvegicus]_x0001_gi|109502606|ref|XP_001066551.1| PREDICTED: mCG141014-like [Rattus norvegicus];>gi|149030305|gb|EDL85361.1| rCG52192 [Rattus norvegicus]	0	0.31075	0.27406	0.948949	4.50641	3.12361	0.0832016
	149039651	>gi|149039651|gb|EDL93813.1| rCG57303, isoform CRA_c [Rattus norvegicus];>gi|58865446|ref|NP_001011934.1| HBS1-like protein [Rattus norvegicus]_x0001_gi|68566482|sp|Q6AXM7.1|HBS1L_RAT RecName: Full=HBS1-like protein_x0001_gi|50925932|gb|AAH79463.1| Hbs1-like (S. cerevisiae) [Rattus norvegicus];>gi|149039652|gb|EDL93814.1| rCG57303, isoform CRA_d [Rattus norvegicus];>gi|149039650|gb|EDL93812.1| rC…	0.0707695	0.212864	0.504902	0.761324	4.50668	3.12379	0.00629028
Abhd12	66730294	>gi|66730294|ref|NP_001019485.1| monoacylglycerol lipase ABHD12 [Rattus norvegicus]_x0001_gi|81891373|sp|Q6AYT7.1|ABD12_RAT RecName: Full=Monoacylglycerol lipase ABHD12; AltName: Full=2-arachidonoylglycerol hydrolase; AltName: Full=Abhydrolase domain-containing protein 12_x0001_gi|50926159|gb|AAH78918.1| Abhydrolase domain containing 12 [Rattus norvegicus]_x0001_gi|149031109|gb|EDL86136.1| simila…	0.0699079	0.161559	0.495093	0.798854	4.5092	3.12554	0.0064785
Srgap2	201023377	>gi|201023377|ref|NP_001128430.1| SLIT-ROBO Rho GTPase-activating protein 2 [Rattus norvegicus]_x0001_gi|197246759|gb|AAI68690.1| Srgap2 protein [Rattus norvegicus]	0.0419309	0.215317	0.489991	0.77489	4.51046	3.12642	0.00222324
RGD1307615	157819403	>gi|157819403|ref|NP_001102043.1| uncharacterized protein LOC362084 [Rattus norvegicus]_x0001_gi|149039340|gb|EDL93560.1| similar to hypothetical protein FLX13045 (predicted) [Rattus norvegicus]	0.0604953	0.21571	0.429606	0.837487	4.51061	3.12652	0.00953305
Khsrp	149028150	>gi|149028150|gb|EDL83588.1| KH-type splicing regulatory protein, isoform CRA_a [Rattus norvegicus];>gi|149028151|gb|EDL83589.1| KH-type splicing regulatory protein, isoform CRA_b [Rattus norvegicus];>gi|19424312|ref|NP_598286.1| far upstream element-binding protein 2 [Rattus norvegicus]_x0001_gi|37078084|sp|Q99PF5.1|FUBP2_RAT RecName: Full=Far upstream element-binding protein 2; Short=FUSE-bindi…	0.0518105	0.177167	0.459872	0.826748	4.51091	3.12672	0.00531475
Grpel1	13324704	>gi|13324704|ref|NP_077813.1| grpE protein homolog 1, mitochondrial precursor [Rattus norvegicus]_x0001_gi|6226823|sp|P97576.2|GRPE1_RAT RecName: Full=GrpE protein homolog 1, mitochondrial; AltName: Full=Mt-GrpE#1; Flags: Precursor_x0001_gi|2804584|gb|AAC53534.1| mt-GrpE#1 precursor [Rattus norvegicus]_x0001_gi|67678103|gb|AAH97312.1| GrpE-like 1, mitochondrial [Rattus norvegicus]_x0001_gi|149047…	0.01421	0.256709	0.502163	0.739599	4.51209	3.12754	0.00617636
Dnm1l	149019703	>gi|149019703|gb|EDL77851.1| dynamin 1-like, isoform CRA_c [Rattus norvegicus];>gi|2435488|gb|AAB71236.1| DLP1 splice variant 1 [Rattus norvegicus]	0.0595012	0.223952	0.503809	0.753123	4.52682	3.13775	0.00571986
Clint1	50300479	>gi|50300479|ref|NP_001002022.1| clathrin interactor 1 [Rattus norvegicus]_x0001_gi|49903949|gb|AAH76397.1| Enthoprotin [Rattus norvegicus];>gi|149052337|gb|EDM04154.1| rCG35269 [Rattus norvegicus]	0.0972022	0.203578	0.473078	0.795609	4.52897	3.13925	0.00968324
Atp6v1c1	58865560	>gi|58865560|ref|NP_001011992.1| V-type proton ATPase subunit C 1 [Rattus norvegicus]_x0001_gi|81882798|sp|Q5FVI6.1|VATC1_RAT RecName: Full=V-type proton ATPase subunit C 1; Short=V-ATPase subunit C 1; AltName: Full=Vacuolar proton pump subunit C 1_x0001_gi|58476568|gb|AAH89961.1| ATPase, H+ transporting, lysosomal V1 subunit C1 [Rattus norvegicus];>gi|149066487|gb|EDM16360.1| rCG60064, isoform C…	0.0406305	0.213233	0.494444	0.767362	4.53438	3.14299	0.0023584
Ogt	139948535	>gi|139948535|ref|NP_058803.2| UDP-N-acetylglucosamine--peptide N-acetylglucosaminyltransferase 110 kDa subunit [Rattus norvegicus]_x0001_gi|149042180|gb|EDL95887.1| O-linked N-acetylglucosamine (GlcNAc) transferase (UDP-N-acetylglucosamine:polypeptide-N-acetylglucosaminyl transferase), isoform CRA_b [Rattus norvegicus]_x0001_gi|149042181|gb|EDL95888.1| O-linked N-acetylglucosamine (GlcNAc) trans…	0.0340599	0.228455	0.489433	0.764054	4.53631	3.14433	0.00262301
Gucy1a3	25006379	>gi|25006379|dbj|BAC24016.1| guanylyl cyclase alpha 1 subunit [Rattus norvegicus];>gi|118060|sp|P19686.1|GCYA3_RAT RecName: Full=Guanylate cyclase soluble subunit alpha-3; Short=GCS-alpha-3; AltName: Full=GCS-alpha-1; AltName: Full=Soluble guanylate cyclase large subunit_x0001_gi|204278|gb|AAA41206.1| guanylate cyclase [Rattus norvegicus]_x0001_gi|1655847|gb|AAB17953.1| soluble guanylyl cyclase a…	0.150046	0.114435	0.461839	0.853484	4.53803	3.14552	0.0344695
Hspa8	13242237	>gi|13242237|ref|NP_077327.1| heat shock cognate 71 kDa protein [Rattus norvegicus]_x0001_gi|31981690|ref|NP_112442.2| heat shock cognate 71 kDa protein [Mus musculus]_x0001_gi|148234651|ref|NP_001091238.1| heat shock 70kDa protein 1B [Xenopus laevis]_x0001_gi|51702273|sp|P63018.1|HSP7C_RAT RecName: Full=Heat shock cognate 71 kDa protein; AltName: Full=Heat shock 70 kDa protein 8_x0001_gi|5170227…	0.0133143	0.214184	0.497436	0.762039	4.54468	3.15013	0.00121639
Hook3	209869999	>gi|209869999|ref|NP_001129570.1| protein Hook homolog 3 [Rattus norvegicus]_x0001_gi|149057834|gb|EDM09077.1| hook homolog 3 (Drosophila) [Rattus norvegicus];>gi|32264631|gb|AAP78762.1| Ac1288 [Rattus norvegicus]	0.117483	0.219588	0.492414	0.76411	4.54605	3.15108	0.0148395
Cadps	149040049	>gi|149040049|gb|EDL94133.1| Ca2+-dependent secretion activator, isoform CRA_a [Rattus norvegicus];>gi|149040050|gb|EDL94134.1| Ca2+-dependent secretion activator, isoform CRA_b [Rattus norvegicus];>gi|6978599|ref|NP_037351.1| calcium-dependent secretion activator 1 [Rattus norvegicus]_x0001_gi|81890299|sp|Q62717.1|CAPS1_RAT RecName: Full=Calcium-dependent secretion activator 1; AltName: Full=Cal…	0.0563777	0.217834	0.500466	0.756659	4.54642	3.15134	0.00473124
Cat	6978607	>gi|6978607|ref|NP_036652.1| catalase [Rattus norvegicus]_x0001_gi|115707|sp|P04762.3|CATA_RAT RecName: Full=Catalase_x0001_gi|203335|gb|AAB42378.1| catalase [Rattus norvegicus]_x0001_gi|203345|gb|AAA40884.1| catalase (EC 1.11.1.6) [Rattus norvegicus]_x0001_gi|51980301|gb|AAH81853.1| Catalase [Rattus norvegicus]_x0001_gi|149022773|gb|EDL79667.1| catalase, isoform CRA_b [Rattus norvegicus];>gi|149…	0.0373805	0.179062	0.478069	0.799337	4.55336	3.15615	0.00194979
S1pr1	8393290	>gi|8393290|ref|NP_058997.1| sphingosine 1-phosphate receptor 1 [Rattus norvegicus]_x0001_gi|1352343|sp|P48303.1|S1PR1_RAT RecName: Full=Sphingosine 1-phosphate receptor 1; Short=S1P receptor 1; Short=S1P1; AltName: Full=Endothelial differentiation G-protein coupled receptor 1; AltName: Full=Sphingosine 1-phosphate receptor Edg-1; Short=S1P receptor Edg-1; AltName: CD_antigen=CD363_x0001_gi|59539…	0.0523055	0.28507	0.44942	0.772198	4.55396	3.15656	0.0117244
Ogfr	28201844	>gi|28201844|sp|Q9QXY4.1|OGFR_RAT RecName: Full=Opioid growth factor receptor; Short=OGFr; AltName: Full=Zeta-type opioid receptor_x0001_gi|6693832|gb|AAF25002.1|AF156878_1 opioid growth factor receptor [Rattus norvegicus];>gi|309319787|ref|NP_445792.2| opioid growth factor receptor [Rattus norvegicus]_x0001_gi|75517999|gb|AAI01899.1| Ogfr protein [Rattus norvegicus];>gi|149034015|gb|EDL88798.1| …	0.160979	0.229347	0.489596	0.760008	4.55693	3.15862	0.0276257
Arap1	293344262	>gi|293344262|ref|XP_001066901.2| PREDICTED: centaurin, delta 2 [Rattus norvegicus]_x0001_gi|293356084|ref|XP_341896.4| PREDICTED: ArfGAP with RhoGAP domain, ankyrin repeat and PH domain 1 [Rattus norvegicus];>gi|149068734|gb|EDM18286.1| centaurin, delta 2, isoform CRA_d [Rattus norvegicus];>gi|149068733|gb|EDM18285.1| centaurin, delta 2, isoform CRA_c [Rattus norvegicus];>gi|149068735|gb|EDM1828…	0.104711	0.221066	0.457224	0.7965	4.56463	3.16396	0.0123065
Ston2	149025306	>gi|149025306|gb|EDL81673.1| stonin 2 (predicted) [Rattus norvegicus];>gi|209529642|ref|NP_001129346.1| stonin-2 [Rattus norvegicus]	0.00990576	0.162098	0.581828	0.699239	4.56681	3.16547	0.018544
Ptk2	6981440	>gi|6981440|ref|NP_037213.1| focal adhesion kinase 1 [Rattus norvegicus]_x0001_gi|3182997|sp|O35346.1|FAK1_RAT RecName: Full=Focal adhesion kinase 1; Short=FADK 1; AltName: Full=Protein-tyrosine kinase 2; AltName: Full=pp125FAK_x0001_gi|2465667|gb|AAB72203.1| focal adhesion kinase [Rattus norvegicus];>gi|149066246|gb|EDM16119.1| PTK2 protein tyrosine kinase 2, isoform CRA_c [Rattus norvegicus];>g…	0.0638394	0.199696	0.48673	0.776567	4.57012	3.16776	0.0041677
	149022132	>gi|149022132|gb|EDL79026.1| rCG26977, isoform CRA_a [Rattus norvegicus];>gi|6981506|ref|NP_036779.1| sodium channel protein type 2 subunit alpha [Rattus norvegicus]_x0001_gi|116448|sp|P04775.1|SCN2A_RAT RecName: Full=Sodium channel protein type 2 subunit alpha; AltName: Full=Sodium channel protein brain II subunit alpha; AltName: Full=Sodium channel protein type II subunit alpha; AltName: Full=V…	0.0374286	0.188067	0.540114	0.727538	4.57163	3.16881	0.00809979
Ptpn23	309384274	>gi|309384274|ref|NP_476552.2| tyrosine-protein phosphatase non-receptor type 23 [Rattus norvegicus];>gi|3598974|gb|AAC62959.1| protein tyrosine phosphatase TD14 [Rattus norvegicus];>gi|149018444|gb|EDL77085.1| protein tyrosine phosphatase, non-receptor type 23 [Rattus norvegicus];>gi|6467511|gb|AAF13172.1|AF175208_1 protein tyrosine phosphatase TD14 [Rattus norvegicus]	0.123994	0.180654	0.469537	0.80385	4.57304	3.16979	0.0161656
Rapgef2	157818583	>gi|157818583|ref|NP_001101154.1| rap guanine nucleotide exchange factor 2 [Rattus norvegicus]_x0001_gi|149048299|gb|EDM00875.1| Rap guanine nucleotide exchange factor (GEF) 2 (predicted) [Rattus norvegicus];>gi|149052619|gb|EDM04436.1| Rap guanine nucleotide exchange factor (GEF) 6 (predicted), isoform CRA_b [Rattus norvegicus];>gi|157819719|ref|NP_001100473.1| rap guanine nucleotide exchange fa…	0.0367964	0.233731	0.472718	0.77191	4.57608	3.1719	0.00295338
Atl1	57770372	>gi|57770372|ref|NP_001009831.1| atlastin-1 [Rattus norvegicus]_x0001_gi|81885836|sp|Q6PST4.1|ATLA1_RAT RecName: Full=Atlastin-1; AltName: Full=Spastic paraplegia 3A homolog_x0001_gi|46370380|gb|AAS89975.1| atlastin-like protein [Rattus norvegicus]_x0001_gi|62203112|gb|AAH92645.1| Spastic paraplegia 3A homolog (human) [Rattus norvegicus];>gi|149051362|gb|EDM03535.1| rCG61485 [Rattus norvegicus];>…	0.0392114	0.218125	0.444413	0.809191	4.5765	3.17219	0.00400766
Ppfia2	157824053	>gi|157824053|ref|NP_001102215.1| liprin-alpha-2 [Rattus norvegicus]_x0001_gi|149067045|gb|EDM16778.1| protein tyrosine phosphatase, receptor type, f polypeptide (PTPRF), interacting protein (liprin), alpha 2 (predicted) [Rattus norvegicus];>gi|149061819|gb|EDM12242.1| protein tyrosine phosphatase, receptor type, f polypeptide (PTPRF), interacting protein, alpha 1 (predicted), isoform CRA_d [Ratt…	0.0969081	0.251366	0.468624	0.766001	4.5807	3.1751	0.0128757
Hsd17b4	48734844	>gi|48734844|gb|AAH72472.1| Hsd17b4 protein [Rattus norvegicus];>gi|162287198|ref|NP_077368.2| peroxisomal multifunctional enzyme type 2 [Rattus norvegicus]_x0001_gi|2492741|sp|P97852.3|DHB4_RAT RecName: Full=Peroxisomal multifunctional enzyme type 2; Short=MFE-2; AltName: Full=17-beta-hydroxysteroid dehydrogenase 4; Short=17-beta-HSD 4; AltName: Full=D-bifunctional protein; Short=DBP; AltName: F…	0.0685963	0.150479	0.520555	0.766017	4.5814	3.17559	0.00868234
Cpsf1	197245729	>gi|197245729|gb|AAI68713.1| Cpsf1 protein [Rattus norvegicus];>gi|194474008|ref|NP_001124043.1| cleavage and polyadenylation specificity factor subunit 1 [Rattus norvegicus]_x0001_gi|149066087|gb|EDM15960.1| cleavage and polyadenylation specific factor 1, 160kDa (predicted), isoform CRA_a [Rattus norvegicus];>gi|149066088|gb|EDM15961.1| cleavage and polyadenylation specific factor 1, 160kDa (pre…	0.153018	0.223467	0.507402	0.740794	4.58158	3.17571	0.0266716
Gatm	13591949	>gi|13591949|ref|NP_112293.1| glycine amidinotransferase, mitochondrial precursor [Rattus norvegicus]_x0001_gi|1730203|sp|P50442.1|GATM_RAT RecName: Full=Glycine amidinotransferase, mitochondrial; AltName: Full=L-arginine:glycine amidinotransferase; AltName: Full=Transamidinase; Flags: Precursor_x0001_gi|475453|gb|AAA21250.1| L-arginine:glycine amidinotransferase [Rattus norvegicus]_x0001_gi|5185…	0.0483636	0.175585	0.492769	0.780889	4.5835	3.17704	0.00291553
Clta	203278	>gi|203278|gb|AAA40870.1| clathryn light chain (LCA3) [Rattus norvegicus]_x0001_gi|56269651|gb|AAH87577.1| Clta protein [Rattus norvegicus]_x0001_gi|149045786|gb|EDL98786.1| clathrin, light polypeptide (Lca), isoform CRA_d [Rattus norvegicus]	0.0525271	0.208061	0.472233	0.784692	4.58398	3.17737	0.0029728
Lztfl1	66730445	>gi|66730445|ref|NP_001019437.1| leucine zipper transcription factor-like protein 1 [Rattus norvegicus]_x0001_gi|81888016|sp|Q562C6.1|LZTL1_RAT RecName: Full=Leucine zipper transcription factor-like protein 1_x0001_gi|62530993|gb|AAH92585.1| Leucine zipper transcription factor-like 1 [Rattus norvegicus]_x0001_gi|149018113|gb|EDL76754.1| leucine zipper transcription factor-like 1 [Rattus norvegicu…	0.00473535	0.114237	0.541337	0.763319	4.58468	3.17786	0.0108162
Eif3a	261337190	>gi|261337190|ref|NP_001040552.2| eukaryotic translation initiation factor 3 subunit A [Rattus norvegicus]_x0001_gi|229488252|sp|Q1XU68.2|EIF3A_RAT RecName: Full=Eukaryotic translation initiation factor 3 subunit A; Short=eIF3a; AltName: Full=Eukaryotic translation initiation factor 3 subunit 10; AltName: Full=eIF-3-theta;>gi|149040541|gb|EDL94579.1| eukaryotic translation initiation factor 3, su…	0.0427328	0.208063	0.489044	0.767152	4.58575	3.1786	0.00229429
Atp6v1h	149060971	>gi|149060971|gb|EDM11581.1| vacuolar ATPase subunit H, isoform CRA_a [Rattus norvegicus];>gi|62078587|ref|NP_001013951.1| V-type proton ATPase subunit H [Rattus norvegicus]_x0001_gi|53733952|gb|AAH83669.1| ATPase, H+ transporting, lysosomal V1 subunit H [Rattus norvegicus];>gi|149060972|gb|EDM11582.1| vacuolar ATPase subunit H, isoform CRA_b [Rattus norvegicus]	0.0539217	0.230002	0.480881	0.763592	4.58772	3.17997	0.00443407
Pycard	149067648	>gi|149067648|gb|EDM17200.1| PYD and CARD domain containing [Rattus norvegicus];>gi|27229294|ref|NP_758825.1| apoptosis-associated speck-like protein containing a CARD [Rattus norvegicus]_x0001_gi|26453361|dbj|BAC43754.1| apoptosis-associated speck-like protein [Rattus norvegicus]	0.0256847	0.113127	0.517096	0.788058	4.58892	3.1808	0.00890993
Ublcp1	62078971	>gi|62078971|ref|NP_001014139.1| ubiquitin-like domain-containing CTD phosphatase 1 [Rattus norvegicus]_x0001_gi|81882910|sp|Q5FWT7.1|UBCP1_RAT RecName: Full=Ubiquitin-like domain-containing CTD phosphatase 1_x0001_gi|58400827|gb|AAH89210.1| Ubiquitin-like domain containing CTD phosphatase 1 [Rattus norvegicus]_x0001_gi|149052331|gb|EDM04148.1| ubiquitin-like domain containing CTD phosphatase 1 […	0.12536	0.231865	0.531664	0.709964	4.59157	3.18264	0.024951
Scarb2	16758914	>gi|16758914|ref|NP_446453.1| lysosome membrane protein 2 [Rattus norvegicus]_x0001_gi|126291|sp|P27615.2|SCRB2_RAT RecName: Full=Lysosome membrane protein 2; AltName: Full=85 kDa lysosomal membrane sialoglycoprotein; Short=LGP85; AltName: Full=CD36 antigen-like 2; AltName: Full=Lysosome membrane protein II; Short=LIMP II; AltName: Full=Scavenger receptor class B member 2; AltName: CD_antigen=CD3…	0.0274169	0.199195	0.49359	0.766162	4.59191	3.18287	0.00121617
Myo5a	11559935	>gi|11559935|ref|NP_071514.1| myosin-Va [Rattus norvegicus]_x0001_gi|13431673|sp|Q9QYF3.1|MYO5A_RAT RecName: Full=Myosin-Va; AltName: Full=Dilute myosin heavy chain, non-muscle_x0001_gi|6577099|dbj|BAA88350.1| myosin-Va [Rattus norvegicus];>gi|149019167|gb|EDL77808.1| myosin VC (predicted), isoform CRA_b [Rattus norvegicus];>gi|149019169|gb|EDL77810.1| myosin VC (predicted), isoform CRA_d [Rattus…	0.0398064	0.178661	0.472316	0.798419	4.59404	3.18435	0.00219023
Stk4	157821635	>gi|157821635|ref|NP_001101270.1| serine/threonine-protein kinase 4 [Rattus norvegicus]_x0001_gi|149042976|gb|EDL96550.1| serine/threonine kinase 4 (predicted) [Rattus norvegicus];>gi|13929032|ref|NP_113923.1| serine/threonine-protein kinase 3 [Rattus norvegicus]_x0001_gi|81908372|sp|O54748.1|STK3_RAT RecName: Full=Serine/threonine-protein kinase 3; AltName: Full=Mammalian STE20-like protein kina…	0.0130613	0.203397	0.507036	0.749492	4.59601	3.18571	0.00205099
Cul4b	157819149	>gi|157819149|ref|NP_001100421.1| cullin-4B [Rattus norvegicus]_x0001_gi|149060051|gb|EDM10867.1| cullin 4B (predicted) [Rattus norvegicus];REV__>gi|16758414|ref|NP_446069.1| carboxypeptidase B2 precursor [Rattus norvegicus]_x0001_gi|62899668|sp|Q9EQV9.1|CBPB2_RAT RecName: Full=Carboxypeptidase B2; AltName: Full=Carboxypeptidase R; Short=CPR; AltName: Full=Carboxypeptidase U; Short=CPU; AltName: …	0.163902	0.200674	0.514766	0.74209	4.60173	3.18968	0.0297311
Cnot1	198386347	>gi|198386347|ref|NP_001128312.1| CCR4-NOT transcription complex subunit 1 [Rattus norvegicus]_x0001_gi|149032379|gb|EDL87270.1| rCG39079 [Rattus norvegicus];>gi|68533837|gb|AAH99150.1| RGD1308009 protein [Rattus norvegicus];>gi|55778350|gb|AAH86325.1| RGD1308009 protein [Rattus norvegicus];>gi|195539722|gb|AAI68171.1| RGD1308009 protein [Rattus norvegicus]	0.0658094	0.209231	0.49623	0.756372	4.60285	3.19045	0.00545624
Dclk2	308044607	>gi|308044607|ref|NP_001009691.3| serine/threonine-protein kinase DCLK2 isoform b [Rattus norvegicus]_x0001_gi|292630698|sp|Q5MPA9.2|DCLK2_RAT RecName: Full=Serine/threonine-protein kinase DCLK2; AltName: Full=CaMK-like CREB regulatory kinase 2; Short=CL2; Short=CLICK-II; Short=CLICK2; AltName: Full=Doublecortin-like and CAM kinase-like 2; AltName: Full=Doublecortin-like kinase 2;>gi|56269604|gb|…	0.0519896	0.186324	0.48676	0.778034	4.60334	3.19079	0.00285694
St13	13592093	>gi|13592093|ref|NP_112384.1| hsc70-interacting protein [Rattus norvegicus]_x0001_gi|226501346|ref|NP_001141128.1| uncharacterized protein LOC100273214 [Zea mays]_x0001_gi|1708200|sp|P50503.1|F10A1_RAT RecName: Full=Hsc70-interacting protein; Short=Hip; AltName: Full=Protein FAM10A1; AltName: Full=Protein ST13 homolog_x0001_gi|4379408|emb|CAA57546.1| Hsc70-interacting protein [Rattus norvegicus]_…	0.0487939	0.197589	0.468319	0.790442	4.60636	3.19289	0.00257815
Appl2	157823907	>gi|157823907|ref|NP_001102211.1| DCC-interacting protein 13-beta [Rattus norvegicus]_x0001_gi|149067352|gb|EDM17085.1| similar to DIP13 beta (predicted) [Rattus norvegicus]_x0001_gi|195540226|gb|AAI68167.1| Adaptor protein, phosphotyrosine interaction, PH domain and leucine zipper containing 2 [Rattus norvegicus]	0.11814	0.137311	0.466574	0.823307	4.60913	3.19481	0.0192188
Lgals3	1170759	>gi|1170759|sp|P08699.4|LEG3_RAT RecName: Full=Galectin-3; Short=Gal-3; AltName: Full=35 kDa lectin; AltName: Full=Carbohydrate-binding protein 35; Short=CBP 35; AltName: Full=Galactose-specific lectin 3; AltName: Full=IgE-binding protein; AltName: Full=Laminin-binding protein; AltName: Full=Lectin L-29; AltName: Full=Mac-2 antigen_x0001_gi|57870645|gb|AAH89054.1| Lectin, galactoside-binding, sol…	0.0400417	0.278972	0.512126	0.701795	4.61363	3.19792	0.0160592
Dpp8	149041970	>gi|149041970|gb|EDL95811.1| dipeptidylpeptidase 8 (predicted), isoform CRA_a [Rattus norvegicus];>gi|157823135|ref|NP_001101629.1| dipeptidyl peptidase 8 [Rattus norvegicus]_x0001_gi|149041971|gb|EDL95812.1| dipeptidylpeptidase 8 (predicted), isoform CRA_b [Rattus norvegicus]	0.0896096	0.165968	0.455069	0.817554	4.62364	3.20486	0.0107528
Rab12	158186685	>gi|158186685|ref|NP_037149.1| ras-related protein Rab-12 [Rattus norvegicus];>gi|293361833|ref|XP_002730110.1| PREDICTED: RAB12, member RAS oncogene family [Rattus norvegicus];>gi|149036251|gb|EDL90910.1| rCG35675, isoform CRA_b [Rattus norvegicus];>gi|464555|sp|P35284.1|RAB12_RAT RecName: Full=Ras-related protein Rab-12_x0001_gi|206531|gb|AAA41992.1| RAB12 [Rattus norvegicus];>gi|149036250|gb|E…	0.0219569	0.197365	0.525362	0.729193	4.62571	3.2063	0.00537316
Hmox2	13242295	>gi|13242295|ref|NP_077363.1| heme oxygenase 2 [Rattus norvegicus]_x0001_gi|123449|sp|P23711.1|HMOX2_RAT RecName: Full=Heme oxygenase 2; Short=HO-2_x0001_gi|204627|gb|AAA41340.1| heme oxygenase-2 (EC 1.14.99.3) [Rattus norvegicus]_x0001_gi|501035|gb|AAA19130.1| heme oxygenase-2 non-reducing isoform [Rattus norvegicus]_x0001_gi|38304018|gb|AAH62061.1| Hmox2 protein [Rattus norvegicus]_x0001_gi|149…	0.0486206	0.179106	0.525273	0.738282	4.62937	3.20884	0.00663434
Dock7	300797309	>gi|300797309|ref|NP_001178503.1| dedicator of cytokinesis 7 [Rattus norvegicus];>gi|293347487|ref|XP_002726605.1| PREDICTED: dedicator of cytokinesis 7 [Rattus norvegicus];>gi|149044546|gb|EDL97805.1| rCG53455 [Rattus norvegicus];>gi|71362801|gb|AAZ30063.1| dedicator of cytokinesis 7 [Rattus norvegicus];>gi|187469330|gb|AAI67079.1| Dock7 protein [Rattus norvegicus];>gi|197927178|ref|NP_001032882…	0.0702885	0.158029	0.49392	0.780351	4.6344	3.21232	0.00654326
Arhgdib	57527565	>gi|57527565|ref|NP_001009600.1| rho GDP-dissociation inhibitor 2 [Rattus norvegicus]_x0001_gi|56789330|gb|AAH88209.1| Rho, GDP dissociation inhibitor (GDI) beta [Rattus norvegicus]_x0001_gi|149049138|gb|EDM01592.1| Rho, GDP dissociation inhibitor (GDI) beta, isoform CRA_a [Rattus norvegicus]_x0001_gi|149049139|gb|EDM01593.1| Rho, GDP dissociation inhibitor (GDI) beta, isoform CRA_a [Rattus norve…	0.0041449	0.158041	0.483819	0.790393	4.63565	3.21319	0.00149461
Zyx	149065434	>gi|149065434|gb|EDM15510.1| zyxin, isoform CRA_a [Rattus norvegicus];>gi|209915566|ref|NP_446213.1| zyxin [Rattus norvegicus];>gi|149065436|gb|EDM15512.1| zyxin, isoform CRA_c [Rattus norvegicus]	0.0516225	0.236413	0.469528	0.764021	4.63581	3.2133	0.00473599
Map2	525272	>gi|525272|emb|CAA52283.1| MAP2d [Rattus norvegicus]_x0001_gi|51858617|gb|AAH81835.1| Mtap2 protein [Rattus norvegicus]_x0001_gi|149016019|gb|EDL75300.1| microtubule-associated protein 2, isoform CRA_a [Rattus norvegicus]	0.03594	0.156419	0.529469	0.744536	4.63769	3.2146	0.00671038
Ipo4	157823031	>gi|157823031|ref|NP_001099508.1| importin-4 [Rattus norvegicus]_x0001_gi|149063984|gb|EDM14254.1| importin 4 (predicted), isoform CRA_b [Rattus norvegicus];>gi|149063983|gb|EDM14253.1| importin 4 (predicted), isoform CRA_a [Rattus norvegicus]	0.0628213	0.220748	0.487491	0.75325	4.64009	3.21626	0.00544928
Srgap3	300795060	>gi|300795060|ref|NP_001178904.1| SLIT-ROBO Rho GTPase-activating protein 3 [Rattus norvegicus];>gi|293346978|ref|XP_001076245.2| PREDICTED: SLIT-ROBO Rho GTPase activating protein 3-like [Rattus norvegicus]_x0001_gi|293358856|ref|XP_002729491.1| PREDICTED: SLIT-ROBO Rho GTPase activating protein 3-like isoform 1 [Rattus norvegicus];>gi|149036886|gb|EDL91504.1| similar to WARP (predicted) [Rattus…	0.0807365	0.186514	0.502377	0.755647	4.64215	3.21769	0.0077957
Eif4h	55741853	>gi|55741853|ref|NP_001006958.1| eukaryotic translation initiation factor 4H [Rattus norvegicus]_x0001_gi|81910358|sp|Q5XI72.1|IF4H_RAT RecName: Full=Eukaryotic translation initiation factor 4H; Short=eIF-4H; AltName: Full=Williams-Beuren syndrome chromosomal region 1 protein homolog_x0001_gi|54035402|gb|AAH83818.1| Eukaryotic translation initiation factor 4H [Rattus norvegicus]	0.0350555	0.181504	0.482241	0.778551	4.64296	3.21826	0.00141898
Sirt2	149056444	>gi|149056444|gb|EDM07875.1| sirtuin (silent mating type information regulation 2 homolog) 2 (S. cerevisiae), isoform CRA_b [Rattus norvegicus];>gi|149056443|gb|EDM07874.1| sirtuin (silent mating type information regulation 2 homolog) 2 (S. cerevisiae), isoform CRA_a [Rattus norvegicus];>gi|56605812|ref|NP_001008369.1| NAD-dependent deacetylase sirtuin-2 [Rattus norvegicus]_x0001_gi|81883338|sp|Q…	0.0843177	0.245519	0.509678	0.717191	4.64439	3.21925	0.0146941
Eif2b4	16758830	>gi|16758830|ref|NP_446402.1| translation initiation factor eIF-2B subunit delta [Rattus norvegicus]_x0001_gi|2494308|sp|Q63186.1|EI2BD_RAT RecName: Full=Translation initiation factor eIF-2B subunit delta; AltName: Full=eIF-2B GDP-GTP exchange factor subunit delta_x0001_gi|667056|emb|CAA88256.1| protein synthesis initiation factor eIF-2B delta subunit [Rattus norvegicus]_x0001_gi|149050752|gb|EDM…	0	0.205913	0.49836	0.748779	4.6474	3.22133	0.0015379
RGD1309228	62945258	>gi|62945258|ref|NP_001017451.1| transmembrane protein C2orf18 homolog precursor [Rattus norvegicus]_x0001_gi|81883393|sp|Q5RKH7.1|CB018_RAT RecName: Full=Transmembrane protein C2orf18 homolog; Flags: Precursor_x0001_gi|55716059|gb|AAH85904.1| Similar to putative protein, with at least 9 transmembrane domains, of eukaryotic origin (43.9 kD) (2G415) [Rattus norvegicus]_x0001_gi|149050811|gb|EDM029…	0.0471403	0.179125	0.466398	0.794995	4.64807	3.2218	0.0027969
Rnmt	56605632	>gi|56605632|ref|NP_001008300.1| mRNA cap guanine-N7 methyltransferase [Rattus norvegicus]_x0001_gi|81883509|sp|Q5U2U7.1|MCES_RAT RecName: Full=mRNA cap guanine-N7 methyltransferase; AltName: Full=RG7MT1; AltName: Full=mRNA (guanine-N(7)-)-methyltransferase; AltName: Full=mRNA cap methyltransferase_x0001_gi|55250161|gb|AAH85858.1| Rnmt protein [Rattus norvegicus]_x0001_gi|149064551|gb|EDM14754.1|…	0.0398236	0.161901	0.444939	0.824931	4.65201	3.22453	0.00570995
Ywhah	6756037	>gi|6756037|ref|NP_035868.1| 14-3-3 protein eta [Mus musculus]_x0001_gi|6981710|ref|NP_037184.1| 14-3-3 protein eta [Rattus norvegicus]_x0001_gi|194043292|ref|XP_001928111.1| PREDICTED: 14-3-3 protein eta [Sus scrofa]_x0001_gi|348585157|ref|XP_003478338.1| PREDICTED: 14-3-3 protein eta-like [Cavia porcellus]_x0001_gi|55976637|sp|P68511.2|1433F_RAT RecName: Full=14-3-3 protein eta_x0001_gi|5597665…	0.0208629	0.202536	0.461764	0.786696	4.65311	3.22529	0.000777766
Csnk2a1	16758674	>gi|16758674|ref|NP_446276.1| casein kinase II subunit alpha [Rattus norvegicus]_x0001_gi|729878|sp|P19139.2|CSK21_RAT RecName: Full=Casein kinase II subunit alpha; Short=CK II alpha_x0001_gi|415716|gb|AAA74462.1| casein kinase II alpha subunit [Rattus norvegicus]_x0001_gi|60551761|gb|AAH91130.1| Csnk2a1 protein [Rattus norvegicus]_x0001_gi|149031053|gb|EDL86080.1| rCG37389, isoform CRA_a [Rattus…	0.0479144	0.210407	0.485629	0.758208	4.65456	3.2263	0.00307985
Mx2	127572	>gi|127572|sp|P18589.1|MX2_RAT RecName: Full=Interferon-induced GTP-binding protein Mx2; AltName: Full=Myxovirus resistance protein 2_x0001_gi|56723|emb|CAA36936.1| unnamed protein product [Rattus norvegicus];REV__>gi|149063850|gb|EDM14120.1| rCG23377 [Rattus norvegicus]	0.0192564	0.241922	0.489513	0.737209	4.65878	3.22922	0.00458217
Myo5a	149019172	>gi|149019172|gb|EDL77813.1| myosin Va, isoform CRA_c [Rattus norvegicus];>gi|149019170|gb|EDL77811.1| myosin Va, isoform CRA_a [Rattus norvegicus]	0.0392451	0.145373	0.432387	0.845075	4.65889	3.2293	0.0101978
Wdr47	215276960	>gi|215276960|ref|NP_001094172.1| WD repeat domain 47 [Rattus norvegicus]_x0001_gi|149025707|gb|EDL81950.1| rCG28460 [Rattus norvegicus];>gi|60688460|gb|AAH91374.1| Wdr47 protein [Rattus norvegicus]	0.0972948	0.223386	0.475163	0.760268	4.66583	3.2341	0.0106733
Arcn1	56090634	>gi|56090634|ref|NP_001007663.1| coatomer subunit delta [Rattus norvegicus]_x0001_gi|81884175|sp|Q66H80.1|COPD_RAT RecName: Full=Coatomer subunit delta; AltName: Full=Archain; AltName: Full=Delta-coat protein; Short=Delta-COP_x0001_gi|51858705|gb|AAH81979.1| Archain 1 [Rattus norvegicus]_x0001_gi|149041491|gb|EDL95332.1| archain 1 [Rattus norvegicus]	0.0410395	0.183595	0.481521	0.77413	4.66762	3.23535	0.00183141
Trim28	209870077	>gi|209870077|ref|NP_446368.1| transcription intermediary factor 1-beta [Rattus norvegicus]_x0001_gi|221222481|sp|O08629.2|TIF1B_RAT RecName: Full=Transcription intermediary factor 1-beta; Short=TIF1-beta; AltName: Full=E3 SUMO-protein ligase TRIM28; AltName: Full=KRAB-associated protein 1; AltName: Full=Nuclear corepressor KAP-1; AltName: Full=Tripartite motif-containing protein 28_x0001_gi|1874…	0.0480126	0.192306	0.464841	0.786272	4.66884	3.23619	0.0024817
Pvrl1	62653566	>gi|62653566|ref|XP_236210.3| PREDICTED: poliovirus receptor-related 1 [Rattus norvegicus]_x0001_gi|109484587|ref|XP_001066246.1| PREDICTED: poliovirus receptor-related 1 [Rattus norvegicus]_x0001_gi|149041428|gb|EDL95269.1| poliovirus receptor-related 1 [Rattus norvegicus]	0.138535	0.368733	0.48115	0.678449	4.67022	3.23715	0.0598503
Thy1	149041432	>gi|149041432|gb|EDL95273.1| thymus cell antigen 1, theta, isoform CRA_b [Rattus norvegicus];>gi|6981654|ref|NP_036805.1| thy-1 membrane glycoprotein preproprotein [Rattus norvegicus]_x0001_gi|135832|sp|P01830.1|THY1_RAT RecName: Full=Thy-1 membrane glycoprotein; AltName: Full=Thy-1 antigen; AltName: CD_antigen=CD90; Flags: Precursor_x0001_gi|57360|emb|CAA26929.1| unnamed protein product [Rattus …	0.0159813	0.215711	0.454031	0.784446	4.6728	3.23894	0.00124078
Chordc1	157822247	>gi|157822247|ref|NP_001101598.1| cysteine and histidine-rich domain-containing protein 1 [Rattus norvegicus]_x0001_gi|317374809|sp|D4A4T9.1|CHRD1_RAT RecName: Full=Cysteine and histidine-rich domain-containing protein 1; AltName: Full=CHORD domain-containing protein 1; Short=CHP-1; AltName: Full=Morgana_x0001_gi|149020614|gb|EDL78419.1| cysteine and histidine-rich domain (CHORD)-containing, zinc…	0.0283044	0.158081	0.516958	0.750551	4.67369	3.23956	0.00453162
	149035318	>gi|149035318|gb|EDL90022.1| rCG57027, isoform CRA_a [Rattus norvegicus];>gi|149035319|gb|EDL90023.1| rCG57027, isoform CRA_b [Rattus norvegicus];>gi|157821877|ref|NP_001099610.1| probable phospholipid-transporting ATPase IC [Rattus norvegicus]_x0001_gi|149064472|gb|EDM14675.1| ATPase, Class I, type 8B, member 1 (predicted) [Rattus norvegicus];>gi|149030194|gb|EDL85250.1| rCG52191 [Rattus norvegi…	0.0855824	0.18752	0.479483	0.771759	4.68234	3.24555	0.00740414
Arhgap1	211065497	>gi|211065497|ref|NP_001101217.2| Rho GTPase activating protein 1 [Rattus norvegicus];>gi|149022642|gb|EDL79536.1| Rho GTPase activating protein 1 (predicted), isoform CRA_b [Rattus norvegicus]_x0001_gi|149022644|gb|EDL79538.1| Rho GTPase activating protein 1 (predicted), isoform CRA_b [Rattus norvegicus];>gi|149022641|gb|EDL79535.1| Rho GTPase activating protein 1 (predicted), isoform CRA_a [Rat…	0.0683057	0.216007	0.492245	0.744074	4.68326	3.24619	0.006598
Synj1	209870039	>gi|209870039|ref|NP_445928.2| synaptojanin-1 [Rattus norvegicus]_x0001_gi|63237149|gb|AAB60525.2| 145 kDa synaptojanin isoform [Rattus norvegicus]_x0001_gi|149059819|gb|EDM10702.1| synaptojanin 1, isoform CRA_c [Rattus norvegicus];>gi|149059821|gb|EDM10704.1| synaptojanin 1, isoform CRA_e [Rattus norvegicus];>gi|149059817|gb|EDM10700.1| synaptojanin 1, isoform CRA_a [Rattus norvegicus];>gi|33677…	0.0678209	0.186425	0.495344	0.755782	4.68586	3.24799	0.00552837
Map2k1	13928886	>gi|13928886|ref|NP_113831.1| dual specificity mitogen-activated protein kinase kinase 1 [Rattus norvegicus]_x0001_gi|266566|sp|Q01986.2|MP2K1_RAT RecName: Full=Dual specificity mitogen-activated protein kinase kinase 1; Short=MAP kinase kinase 1; Short=MAPKK 1; AltName: Full=ERK activator kinase 1; AltName: Full=MAPK/ERK kinase 1; Short=MEK 1_x0001_gi|56629|emb|CAA78905.1| protein kinase [Rattus…	0.0770113	0.183874	0.44902	0.803472	4.6873	3.24899	0.00734902
RGD1560248	293345997	>gi|293345997|ref|XP_001066238.2| PREDICTED: formin-like domain containing protein MAN-like isoform 1 [Rattus norvegicus];>gi|293345999|ref|XP_002726197.1| PREDICTED: formin-like domain containing protein MAN-like isoform 2 [Rattus norvegicus];>gi|293357812|ref|XP_575134.3| PREDICTED: formin-like domain containing protein MAN-like [Rattus norvegicus];>gi|149047812|gb|EDM00428.1| rCG37684 [Rattus …	0.0720754	0.212379	0.51199	0.725217	4.68843	3.24977	0.00966475
Nucb2	11072106	>gi|11072106|ref|NP_067695.1| nucleobindin-2 precursor [Rattus norvegicus]_x0001_gi|17367404|sp|Q9XI85.1|NUCB2_RAT RecName: Full=Nucleobindin-2; AltName: Full=DNA-binding protein NEFA; Flags: Precursor_x0001_gi|8515422|gb|AAF75993.1|AF250142_1 NEFA precursor [Rattus norvegicus]_x0001_gi|38197372|gb|AAH61778.1| Nucleobindin 2 [Rattus norvegicus];>gi|14549433|gb|AAK66864.1| calcium binding protein …	0.242958	0.21604	0.476921	0.758342	4.69061	3.25128	0.0599091
Ube3c	62646604	>gi|62646604|ref|XP_347040.2| PREDICTED: ubiquitin protein ligase E3C [Rattus norvegicus]_x0001_gi|109472884|ref|XP_001055148.1| PREDICTED: mKIAA0010 protein-like [Rattus norvegicus];>gi|149031438|gb|EDL86428.1| similar to ubiquitin protein ligase E3C (predicted) [Rattus norvegicus]	0.0571864	0.21057	0.455498	0.782473	4.69192	3.25219	0.00395721
Csk	71795633	>gi|71795633|ref|NP_001025210.1| tyrosine-protein kinase CSK [Rattus norvegicus]_x0001_gi|417209|sp|P32577.1|CSK_RAT RecName: Full=Tyrosine-protein kinase CSK; AltName: Full=C-Src kinase_x0001_gi|20150729|pdb|1K9A|A Chain A, Crystal Structure Analysis Of Full-Length Carboxyl-Terminal Src Kinase At 2.5 A Resolution_x0001_gi|20150730|pdb|1K9A|B Chain B, Crystal Structure Analysis Of Full-Length Car…	0.0462803	0.241107	0.459561	0.762401	4.69391	3.25357	0.00488295
Metap1	157817025	>gi|157817025|ref|NP_001099946.1| methionine aminopeptidase 1 [Rattus norvegicus]_x0001_gi|149026078|gb|EDL82321.1| methionyl aminopeptidase 1 (predicted), isoform CRA_a [Rattus norvegicus];>gi|149026079|gb|EDL82322.1| methionyl aminopeptidase 1 (predicted), isoform CRA_b [Rattus norvegicus]	0.110706	0.172243	0.53915	0.717599	4.69455	3.25402	0.0204029
Ndrg2	18478484	>gi|18478484|gb|AAL73187.1|AF334106_1 antidepressant-related protein ADRG123 splice variant [Rattus norvegicus]_x0001_gi|149033652|gb|EDL88450.1| N-myc downstream regulated gene 2, isoform CRA_b [Rattus norvegicus]_x0001_gi|149033653|gb|EDL88451.1| N-myc downstream regulated gene 2, isoform CRA_b [Rattus norvegicus];>gi|19424278|ref|NP_598267.1| protein NDRG2 [Rattus norvegicus]_x0001_gi|17977872…	0.0333751	0.161786	0.475981	0.786477	4.69464	3.25408	0.00216693
Rtn1	16758732	>gi|16758732|ref|NP_446317.1| reticulon-1 [Rattus norvegicus]_x0001_gi|12643485|sp|Q64548.1|RTN1_RAT RecName: Full=Reticulon-1; AltName: Full=Neuroendocrine-specific protein; AltName: Full=S-rex_x0001_gi|1143719|gb|AAC53046.1| rS-Rex-b [Rattus norvegicus]	0.0370899	0.153012	0.469426	0.797579	4.69484	3.25422	0.00340768
Cdc42bpb	76257394	>gi|76257394|ref|NP_446072.2| serine/threonine-protein kinase MRCK beta [Rattus norvegicus]_x0001_gi|81174936|sp|Q7TT49.1|MRCKB_RAT RecName: Full=Serine/threonine-protein kinase MRCK beta; AltName: Full=CDC42-binding protein kinase beta; AltName: Full=DMPK-like beta; AltName: Full=Myotonic dystrophy kinase-related CDC42-binding kinase beta; Short=MRCK beta; Short=Myotonic dystrophy protein kinase…	0.0599876	0.199157	0.467019	0.776122	4.69586	3.25492	0.00368023
Psme4	281427165	>gi|281427165|ref|NP_001020311.2| proteasome (prosome, macropain) activator subunit 4 [Rattus norvegicus]_x0001_gi|149044860|gb|EDL98046.1| rCG23342, isoform CRA_a [Rattus norvegicus]_x0001_gi|149044861|gb|EDL98047.1| rCG23342, isoform CRA_a [Rattus norvegicus];>gi|149044862|gb|EDL98048.1| rCG23342, isoform CRA_b [Rattus norvegicus];REV__>gi|293342727|ref|XP_002725282.1| PREDICTED: prolactin fami…	0.218405	0.263711	0.521036	0.688119	4.6999	3.25772	0.0627748
Ikbkap	149037159	>gi|149037159|gb|EDL91690.1| inhibitor of kappa light polypeptide enhancer in B-cells, kinase complex-associated protein, isoform CRA_a [Rattus norvegicus];>gi|18266706|ref|NP_543175.1| elongator complex protein 1 [Rattus norvegicus]_x0001_gi|81871489|sp|Q8VHU4.1|ELP1_RAT RecName: Full=Elongator complex protein 1; Short=ELP1; AltName: Full=IkappaB kinase complex-associated protein; Short=IKK comp…	0.0593342	0.194169	0.49429	0.750087	4.70338	3.26013	0.00462731
Fam54b	149024235	>gi|149024235|gb|EDL80732.1| similar to RIKEN cDNA 2410166I05, isoform CRA_c [Rattus norvegicus];>gi|62078599|ref|NP_001013957.1| hypothetical protein LOC298549 [Rattus norvegicus]_x0001_gi|81883784|sp|Q5XII9.1|FA54B_RAT RecName: Full=Protein FAM54B_x0001_gi|53734238|gb|AAH83692.1| Family with sequence similarity 54, member B [Rattus norvegicus]_x0001_gi|149024234|gb|EDL80731.1| similar to RIKEN …	0.154076	0.243351	0.392467	0.827054	4.70351	3.26022	0.0354706
Tnpo3	157819279	>gi|157819279|ref|NP_001100057.1| transportin-3 [Rattus norvegicus]_x0001_gi|149065154|gb|EDM15230.1| transportin 3 [Rattus norvegicus]	0.0377304	0.211761	0.521145	0.713996	4.70439	3.26084	0.00792044
Psmg1	149017674	>gi|149017674|gb|EDL76675.1| Down syndrome critical region homolog 2 (human) (predicted), isoform CRA_b [Rattus norvegicus];>gi|149017673|gb|EDL76674.1| Down syndrome critical region homolog 2 (human) (predicted), isoform CRA_a [Rattus norvegicus];>gi|149017675|gb|EDL76676.1| Down syndrome critical region homolog 2 (human) (predicted), isoform CRA_c [Rattus norvegicus];>gi|157786832|ref|NP_001099…	0.0356977	0.159362	0.442006	0.819972	4.7053	3.26146	0.00527416
Atp1a1	6978543	>gi|6978543|ref|NP_036636.1| sodium/potassium-transporting ATPase subunit alpha-1 precursor [Rattus norvegicus]_x0001_gi|114376|sp|P06685.1|AT1A1_RAT RecName: Full=Sodium/potassium-transporting ATPase subunit alpha-1; Short=Na(+)/K(+) ATPase alpha-1 subunit; AltName: Full=Sodium pump subunit alpha-1; Flags: Precursor_x0001_gi|55772|emb|CAA29306.1| sodium/potassium-transporting ATPase alpha-1 chai…	0.0488675	0.198615	0.486884	0.754939	4.70531	3.26147	0.00304537
Osbpl6	149022333	>gi|149022333|gb|EDL79227.1| oxysterol binding protein-like 6 (predicted), isoform CRA_b [Rattus norvegicus];>gi|157819891|ref|NP_001101205.1| oxysterol-binding protein-related protein 6 [Rattus norvegicus]_x0001_gi|149022331|gb|EDL79225.1| oxysterol binding protein-like 6 (predicted), isoform CRA_a [Rattus norvegicus]_x0001_gi|149022332|gb|EDL79226.1| oxysterol binding protein-like 6 (predicted)…	0.120713	0.176273	0.457932	0.794666	4.70974	3.26455	0.0154071
Ephx1	77539442	>gi|77539442|ref|NP_001029262.1| epoxide hydrolase 1 isoform 1 [Rattus norvegicus]_x0001_gi|77539448|ref|NP_036976.2| epoxide hydrolase 1 isoform 2 [Rattus norvegicus]_x0001_gi|123928|sp|P07687.1|HYEP_RAT RecName: Full=Epoxide hydrolase 1; AltName: Full=Epoxide hydratase; AltName: Full=Microsomal epoxide hydrolase_x0001_gi|207689|gb|AAA42350.1| epoxide hydrolase [Rattus norvegicus]_x0001_gi|38181…	0.0691998	0.185361	0.508021	0.739684	4.71059	3.26513	0.00734925
Myh9	149066032	>gi|149066032|gb|EDM15905.1| myosin, heavy polypeptide 9, non-muscle [Rattus norvegicus];>gi|6981236|ref|NP_037326.1| myosin-9 [Rattus norvegicus]_x0001_gi|13431671|sp|Q62812.3|MYH9_RAT RecName: Full=Myosin-9; AltName: Full=Cellular myosin heavy chain, type A; AltName: Full=Myosin heavy chain 9; AltName: Full=Myosin heavy chain, non-muscle IIa; AltName: Full=Non-muscle myosin heavy chain A; Short…	0.0504535	0.222084	0.48432	0.744474	4.71183	3.26599	0.00452698
Rtn1	56090141	>gi|56090141|ref|NP_001007597.1| reticulon-1 isoform RTN1-C [Mus musculus]_x0001_gi|1143717|gb|AAC53045.1| rS-Rex-s [Rattus norvegicus]_x0001_gi|38098630|tpg|DAA01938.1| TPA_inf: RTN1-C [Mus musculus]_x0001_gi|149051415|gb|EDM03588.1| reticulon 1, isoform CRA_a [Rattus norvegicus]	0.0446146	0.221329	0.484322	0.744243	4.7158	3.26874	0.00393921
Psmd9	149063326	>gi|149063326|gb|EDM13649.1| proteasome (prosome, macropain) 26S subunit, non-ATPase, 9, isoform CRA_a [Rattus norvegicus];>gi|18426862|ref|NP_569114.1| 26S proteasome non-ATPase regulatory subunit 9 [Rattus norvegicus]_x0001_gi|12229884|sp|Q9WTV5.1|PSMD9_RAT RecName: Full=26S proteasome non-ATPase regulatory subunit 9; AltName: Full=26S proteasome regulatory subunit p27; AltName: Full=Transactiv…	0.0907646	0.244697	0.468017	0.748546	4.71641	3.26917	0.0117358
Ipo5	293342268	>gi|293342268|ref|XP_001075101.2| PREDICTED: importin 5 [Rattus norvegicus];>gi|293354006|ref|XP_224534.5| PREDICTED: importin 5 [Rattus norvegicus];>gi|149050232|gb|EDM02556.1| rCG36992 [Rattus norvegicus];>gi|293354045|ref|XP_001062826.2| PREDICTED: importin 5 [Rattus norvegicus]	0.0377816	0.190993	0.484334	0.759536	4.717	3.26958	0.00180488
Anxa11	58865414	>gi|58865414|ref|NP_001011918.1| annexin A11 [Rattus norvegicus]_x0001_gi|53734394|gb|AAH83812.1| Annexin A11 [Rattus norvegicus]_x0001_gi|149015739|gb|EDL75087.1| rCG39189, isoform CRA_a [Rattus norvegicus];>gi|149015740|gb|EDL75088.1| rCG39189, isoform CRA_b [Rattus norvegicus]_x0001_gi|149015741|gb|EDL75089.1| rCG39189, isoform CRA_b [Rattus norvegicus];>gi|149015742|gb|EDL75090.1| rCG39189, i…	0.0716778	0.195883	0.504633	0.736637	4.71743	3.26987	0.00766189
Tars	149027310	>gi|149027310|gb|EDL82977.1| threonyl-tRNA synthetase, isoform CRA_a [Rattus norvegicus];>gi|55741823|ref|NP_001006977.1| threonyl-tRNA synthetase, cytoplasmic [Rattus norvegicus]_x0001_gi|59896667|sp|Q5XHY5.1|SYTC_RAT RecName: Full=Threonyl-tRNA synthetase, cytoplasmic; AltName: Full=Threonine--tRNA ligase; Short=ThrRS_x0001_gi|53734298|gb|AAH83914.1| Threonyl-tRNA synthetase [Rattus norvegicus]…	0.0697465	0.234002	0.469018	0.752575	4.71922	3.27111	0.0071414
Ppfia3	293344062	>gi|293344062|ref|XP_001080725.2| PREDICTED: protein tyrosine phosphatase, receptor type, f polypeptide (PTPRF), interacting protein (liprin), alpha 3 [Rattus norvegicus]_x0001_gi|293355935|ref|XP_341857.4| PREDICTED: liprin-alpha-3 [Rattus norvegicus];>gi|16555340|gb|AAL23696.1| liprin alpha 3 [Rattus norvegicus];>gi|149055940|gb|EDM07371.1| rCG54528 [Rattus norvegicus];>gi|149055941|gb|EDM07372…	0.0872589	0.176548	0.500484	0.750377	4.71927	3.27115	0.00924141
Epn3	149053890	>gi|149053890|gb|EDM05707.1| epsin 3 [Rattus norvegicus];>gi|67078444|ref|NP_001019962.1| epsin-3 [Rattus norvegicus]_x0001_gi|81908651|sp|Q4V882.1|EPN3_RAT RecName: Full=Epsin-3; AltName: Full=EPS-15-interacting protein 3_x0001_gi|66910669|gb|AAH97500.1| Epsin 3 [Rattus norvegicus];>gi|76781456|ref|NP_001029086.1| epsin-2 isoform b [Rattus norvegicus]_x0001_gi|63101491|gb|AAH94524.1| Epsin 2 [Ra…	0.0540973	0.25454	0.467464	0.743516	4.71995	3.27162	0.00785439
Rab8a	38372905	>gi|38372905|ref|NP_075615.2| ras-related protein Rab-8A [Mus musculus]_x0001_gi|162287395|ref|NP_446450.2| ras-related protein Rab-8A [Rattus norvegicus]_x0001_gi|354473828|ref|XP_003499134.1| PREDICTED: ras-related protein Rab-8A-like [Cricetulus griseus]_x0001_gi|82592519|sp|P55258.2|RAB8A_MOUSE RecName: Full=Ras-related protein Rab-8A; AltName: Full=Oncogene c-mel; Flags: Precursor_x0001_gi|8…	0.0284777	0.1969	0.477128	0.762926	4.7221	3.27311	0.00099478
S100a16	157818995	>gi|157818995|ref|NP_001102027.1| protein S100-A16 [Rattus norvegicus]_x0001_gi|149047971|gb|EDM00547.1| S100 calcium binding protein A16 (predicted), isoform CRA_a [Rattus norvegicus]_x0001_gi|149047972|gb|EDM00548.1| S100 calcium binding protein A16 (predicted), isoform CRA_a [Rattus norvegicus]_x0001_gi|149047973|gb|EDM00549.1| S100 calcium binding protein A16 (predicted), isoform CRA_a [Rattu…	0.0438582	0.125725	0.550222	0.725967	4.72274	3.27355	0.0147667
Ddx19a	77628154	>gi|77628154|ref|NP_001005381.2| zinc responsive protein ZD10B [Rattus norvegicus]_x0001_gi|51260031|gb|AAH79094.1| DEAD (Asp-Glu-Ala-Asp) box polypeptide 19a [Rattus norvegicus]	0.0724493	0.18319	0.498465	0.748272	4.72397	3.27441	0.00671165
Tollip	157823763	>gi|157823763|ref|NP_001103138.1| toll-interacting protein [Rattus norvegicus]_x0001_gi|160184946|sp|A2RUW1.1|TOLIP_RAT RecName: Full=Toll-interacting protein_x0001_gi|124481578|gb|AAI33068.1| Toll interacting protein [Rattus norvegicus]_x0001_gi|149061684|gb|EDM12107.1| toll interacting protein (predicted), isoform CRA_a [Rattus norvegicus];>gi|148686178|gb|EDL18125.1| toll interacting protein, …	0.039826	0.242578	0.502374	0.713718	4.72686	3.27641	0.00879821
RRAGA	5729999	>gi|5729999|ref|NP_006561.1| ras-related GTP-binding protein A [Homo sapiens]_x0001_gi|16758868|ref|NP_446425.1| ras-related GTP-binding protein A [Rattus norvegicus]_x0001_gi|31541819|ref|NP_848463.1| ras-related GTP-binding protein A [Mus musculus]_x0001_gi|78369202|ref|NP_001030576.1| ras-related GTP-binding protein A [Bos taurus]_x0001_gi|240849293|ref|NP_001155336.1| ras-related GTP-binding …	0.0361627	0.214195	0.496858	0.732428	4.73466	3.28182	0.00419847
Eif2b1	25282453	>gi|25282453|ref|NP_742026.1| translation initiation factor eIF-2B subunit alpha [Rattus norvegicus]_x0001_gi|2494304|sp|Q64270.1|EI2BA_RAT RecName: Full=Translation initiation factor eIF-2B subunit alpha; AltName: Full=eIF-2B GDP-GTP exchange factor subunit alpha_x0001_gi|623033|gb|AAC52196.1| translation initiation factor eIF-2B alpha-subunit [Rattus norvegicus]_x0001_gi|1050328|gb|AAA91276.1| …	0.0766472	0.20635	0.480567	0.752172	4.73806	3.28417	0.00664901
	149046040	>gi|149046040|gb|EDL98933.1| rCG22366, isoform CRA_b [Rattus norvegicus];>gi|293349821|ref|XP_002727251.1| PREDICTED: rCG22366-like isoform 1 [Rattus norvegicus];>gi|293349827|ref|XP_002727254.1| PREDICTED: rCG22366-like isoform 4 [Rattus norvegicus];>gi|293349825|ref|XP_002727253.1| PREDICTED: rCG22366-like isoform 3 [Rattus norvegicus];>gi|293349823|ref|XP_002727252.1| PREDICTED: rCG22366-like …	0.0353371	0.250092	0.360051	0.850064	4.73836	3.28438	0.0228475
Wdr13	261878588	>gi|261878588|ref|NP_080413.2| WD repeat-containing protein 13 isoform 1 [Mus musculus]_x0001_gi|20140638|sp|Q91V09.1|WDR13_MOUSE RecName: Full=WD repeat-containing protein 13_x0001_gi|13751860|gb|AAK38600.1|AF353243_1 putative WD-repeat protein [Mus musculus]_x0001_gi|13751862|gb|AAK38601.1|AF353244_1 WD-repeat protein [Mus musculus]_x0001_gi|80478677|gb|AAI08333.1| WD repeat domain 13 [Mus musc…	0	0.241855	0.503777	0.71066	4.74059	3.28592	0.00759794
Scamp1	158749626	>gi|158749626|ref|NP_001094106.1| secretory carrier-associated membrane protein 1 [Rattus norvegicus]_x0001_gi|3914958|sp|P56603.1|SCAM1_RAT RecName: Full=Secretory carrier-associated membrane protein 1; Short=Secretory carrier membrane protein 1; AltName: Full=SCAMP 37;>gi|149059066|gb|EDM10073.1| secretory carrier membrane protein 1 [Rattus norvegicus];>gi|60422761|gb|AAH90322.1| Scamp1 protein…	0.0428877	0.209905	0.50638	0.724038	4.7416	3.28662	0.00589314
[truncated: 1,881 more rows]
